# Supplementary material for: C1QBP promotes apoptosis of goat fetal turbinate cells via inhibiting the expression of TRIM5 or TNFSF10
Source: Front Vet Sci. 2025 May 16;12:1524734. doi: 10.3389/fvets.2025.1524734 (PMC12122759; doi:10.3389/fvets.2025.1524734)
Supplement: Supplementary file 2 [file Table_1.xlsx]

## Sheet: Title
Effect of C1QBP on the apoptosis cycle and proliferation of goat turbinate bone cells

## Sheet: TableS1
gene_id	log2FoldChange	p-value	marker
3BHSD	-4.18169	0.0467401	down
ABAT	0.942451	0.0136389	up
ACHE	-0.620996	0.0131134	down
ADCY1	-3.80389	0.0393031	down
AKR1E2	0.645717	0.00158205	up
ALB	4.29044	0.0135629	up
APOA4	-3.80524	0.0390097	down
ARHGAP44	-0.754295	0.0175244	down
ATP10B	-1.97212	0.0238464	down
B3GALT1	-1.29393	0.0446154	down
BATF2	0.833954	0.000327039	up
BAX	-0.670831	8.44081e-17	down
BCL2	0.866177	5.61886e-09	up
BCL2L11	-0.677342	1.36823e-05	down
BEST1	-1.09781	0.0130064	down
BRSK1	-0.594667	0.0258374	down
BST2	0.623336	5.2299e-08	up
C10H15orf59	-1.31205	0.00951957	down
C15H11orf65	-2.45972	0.0477352	down
C16H1orf167	-2.28707	0.0255421	down
C18H16orf74	0.961858	0.0343841	up
C1QBP	-1.00331	5.53736e-31	down
C20H5orf49	-0.956354	0.0316471	down
C7H19orf71	-0.578801	0.0494704	down
CABP1	-1.03311	0.0320481	down
CACNB2	-1.06271	0.0283022	down
CALB1	2.99698	0.00361403	up
CAMK2A	-0.774861	0.0181381	down
CAPN12	-1.51485	4.41855e-08	down
CASP3	-0.859535	4.13176e-13	down
CASP7	-0.837359	1.28932e-12	down
CATSPER2	-0.911904	0.00172447	down
CBFA2T3	-0.725222	0.0323039	down
CBLN3	0.605689	4.04006e-09	up
CD3D	4.55754	0.0470423	up
CDK2	-1.17285	5.25342e-26	down
CFAP126	-0.854826	0.0400134	down
CFAP45	-0.979983	0.0377147	down
CLCN1	-4.56072	0.019679	down
CLCNKA	-4.44755	0.0465531	down
CMTR2	0.790736	8.85326e-06	up
CXCR5	-1.66277	0.00136486	down
DDX58	0.588193	9.82448e-08	up
DNAH7	0.600814	0.00287856	up
DNAJC12	1.3655	0.00105371	up
DPYS	1.62816	0.00187367	up
DUSP26	-0.900506	0.0149944	down
ECT2L	2.29077	0.0100994	up
F2RL1	-1.87916	0.0480068	down
FAM111B	0.655712	9.68791e-05	up
FAM13C	1.30765	0.00489143	up
FAM163A	1.24935	0.0405553	up
FAM167A	1.94427	0.0159706	up
FAM178B	4.77344	0.031416	up
FAM25A	-3.64638	0.0159069	down
FAM72A	-0.869347	0.000492654	down
FGF1	-1.11309	4.94521e-05	down
FGF18	0.613599	0.0339349	up
FGF23	-5.25165	0.00199066	down
FHOD3	-5.02995	0.00457106	down
FIGN	0.686395	0.00421778	up
FKBP1B	-1.34651	0.0260579	down
GALNT6	0.851409	0.0172293	up
GALNT9	1.22668	6.61601e-05	up
GALR3	1.37579	0.0385263	up
GDF6	-0.744342	0.0462717	down
GNAT3	-4.66562	0.0157811	down
GNGT1	-3.89558	0.0345331	down
GSTO2	-0.967239	0.0247247	down
HAPLN4	0.693844	0.0017712	up
HERC5	0.783082	4.29488e-08	up
HERC6	0.719504	1.30069e-09	up
HES4	0.83816	0.045379	up
HMCES	-0.592726	0.000223039	down
HSD11B2	-1.74209	0.00365528	down
HSD17B3	-4.21728	0.0193663	down
HSF4	0.695655	0.000229515	up
HTR2A	-1.15179	0.00802283	down
IFI44	0.807446	1.97642e-11	up
IFI44L	0.670349	9.95636e-10	up
IFI6	0.631914	9.50118e-09	up
IFIT2	0.5971	3.35297e-14	up
IFIT3	0.603775	3.7102e-18	up
IFITM10	-6.1453	3.17798e-05	down
IL10RA	-1.50907	0.0267698	down
IL10RB	-0.611767	1.38011e-10	down
IL4R	-0.739168	2.01165e-14	down
IRF7	0.730361	4.223e-07	up
ISG15	0.859791	4.23928e-15	up
ISG20	1.1482	1.47352e-13	up
JPH3	-1.21865	0.0425059	down
KCNG4	-2.88107	0.0428077	down
KCNH4	3.0862	0.0476573	up
KIF5C	0.801101	7.09412e-11	up
KNG1	-4.32095	0.0398137	down
LAMC2	1.1037	0.00204894	up
LAPTM4B	0.624731	0.015135	up
LOC102168713	0.719681	0.0081754	up
LOC102169889	1.52422	1.19435e-18	up
LOC102170968	0.636706	0.0458387	up
LOC102171702	-1.39459	0.0132829	down
LOC102173047	-2.522	0.0480558	down
LOC102173185	0.84517	0.01038	up
LOC102173932	1.30189	1.287e-12	up
LOC102175401	-4.06952	0.022912	down
LOC102177151	0.729204	0.0097609	up
LOC102177638	-3.00005	0.0276145	down
LOC102179397	1.1974	0.022408	up
LOC102179763	-0.657113	0.043615	down
LOC102180151	0.655589	0.0237208	up
LOC102181343	0.706855	0.0464381	up
LOC102181663	-4.05132	0.00063951	down
LOC102181948	0.777177	3.27962e-05	up
LOC102184420	0.710588	0.00260275	up
LOC102184572	-1.05988	0.0146409	down
LOC102184582	-3.8975	0.0326299	down
LOC102184901	1.55393	0.00525818	up
LOC102186299	2.7534	0.000150356	up
LOC102186893	1.2881	2.40383e-61	up
LOC102188077	0.982237	0.0133954	up
LOC102188345	0.884847	0.0354486	up
LOC102188452	-0.709289	4.34334e-05	down
LOC102188497	2.32042	0.0410363	up
LOC102188566	-0.926732	0.00911213	down
LOC102188567	4.21421	0.0108938	up
LOC102189064	1.29962	0.0339835	up
LOC102190250	1.28743	0.0294962	up
LOC102190429	-1.06775	0.00342372	down
LOC102190927	-4.56456	0.0417304	down
LOC106501751	1.11226	3.19037e-10	up
LOC106502257	0.999893	0.00587953	up
LOC106503154	0.639528	0.0230114	up
LOC106503930	1.66211	7.00194e-07	up
LOC106503993	-0.918822	0.00370201	down
LOC108633278	0.883698	0.0336568	up
LOC108633323	0.597387	0.0399935	up
LOC108634001	1.72836	0.0272414	up
LOC108634293	-0.876212	0.00589453	down
LOC108634348	1.33414	0.0465281	up
LOC108634352	-0.643933	0.0343424	down
LOC108634544	2.65363	0.017634	up
LOC108634615	0.887654	0.031098	up
LOC108634701	-1.5192	0.0381849	down
LOC108634972	-2.09835	0.00456074	down
LOC108635043	5.02699	0.00684797	up
LOC108635116	1.02991	0.00299022	up
LOC108635183	-4.2291	0.00141207	down
LOC108635405	-1.42266	0.0202021	down
LOC108636404	0.631538	7.09469e-13	up
LOC108637647	3.79508	0.0356508	up
LOC108637769	-2.11877	0.0290835	down
LRRC71	0.700839	0.0227991	up
LYL1	-0.867049	0.000240332	down
MAML3	-1.361	0.00157433	down
MICU3	0.690671	0.00747016	up
MIOX	-3.32372	0.0282871	down
MPP3	1.54275	0.0175575	up
MX2	0.989851	1.50425e-43	up
MYH11	-1.45588	0.0259815	down
NACAD	-0.721224	0.0385322	down
NCAM1	-0.581624	1.6373e-05	down
NDUFA4L2	-0.629635	0.000323334	down
NFE2L3	0.931894	0.00107529	up
NKX3-1	0.806936	0.0010127	up
NKX3-2	3.89875	0.0343438	up
NLRC5	1.19744	0.00681527	up
NOSTRIN	-1.93847	0.00496114	down
NXPH4	-0.689927	0.04393	down
PARP1	-0.901525	2.65389e-33	down
PCDH12	2.77145	0.00658344	up
PCNX2	-0.583027	0.00596211	down
PDE4C	-1.04825	0.00458012	down
PDZD2	-0.614924	0.0133095	down
PIH1D3	-1.55421	0.045147	down
PLAC8	1.31107	1.52125e-05	up
PLCXD2	0.810294	1.24879e-05	up
PLIN1	1.21109	0.0469801	up
PLXNA4	-0.595385	0.0288458	down
PNLDC1	-1.0735	0.0255213	down
PNPT1	0.601917	0.000170102	up
POU3F2	4.56781	0.0462012	up
PPM1N	0.709484	0.0410143	up
PRR15	3.21472	0.02144	up
PRR5L	-0.680828	0.0117774	down
PTK6	-1.97484	0.0283798	down
PTPRR	-0.720126	0.00521498	down
RASD1	-0.581616	0.0103802	down
RFESD	0.641416	0.017426	up
RSAD2	0.632748	1.9698e-11	up
RTP4	0.633077	8.21365e-14	up
RXFP4	-2.45955	0.0205839	down
SCUBE3	-0.599613	0.00483625	down
SELL	-3.80378	0.0361577	down
SERINC4	-1.79346	0.000819172	down
SERPINC1	1.14177	0.0160993	up
SH2D1B	-0.978194	0.024772	down
SHROOM1	1.17384	0.0109088	up
SLA2	-1.05924	0.0360076	down
SLC25A53	1.23333	0.02207	up
SLC7A8	0.755557	0.00356831	up
SNX22	-2.0301	0.0191157	down
SPATA21	-2.3265	0.00943623	down
SPATA9	0.813349	0.00216727	up
SPATC1L	-0.821586	0.0339333	down
SPOCK2	-1.03373	0.0349673	down
SPTSSB	2.58034	0.0489279	up
SRCIN1	-1.22204	0.0180362	down
STK32C	0.71788	0.0451071	up
STX11	-3.28747	0.00668851	down
TBC1D32	0.633096	0.00820578	up
TENM3	0.922199	0.00187506	up
TEX9	0.929385	0.00299725	up
THAP5	0.62281	0.0324892	up
TMC2	-4.3198	0.0483926	down
TMEM117	1.10377	0.0449937	up
TMEM126B	0.616228	0.00140636	up
TMEM173	-1.11221	0.00732299	down
TMEM190	0.695693	0.0483522	up
TMEM79	-2.7369	0.00367095	down
TNFRSF25	0.661603	0.013733	up
TNFSF10	1.07795	8.62136e-09	up
TNNI1	-1.08309	9.22635e-06	down
TREML2	-4.35922	0.00887199	down
TRPM3	-1.96298	0.00385712	down
TTLL6	-1.54665	0.00851089	down
TXNDC2	-1.3093	0.0480801	down
VGF	1.3451	8.92263e-18	up
WDR88	-3.98533	0.0215472	down
YWHAB	-0.678383	1.92377e-21	down
ZBP1	1.11944	4.93097e-22	up
ZIC2	-0.932945	0.028594	down
ZNF182	0.684351	0.00350592	up
ZNF213	0.729761	0.00322306	up
ZNF584	0.808941	0.0230793	up
ZNF84	0.632801	0.00824453	up
ZSCAN16	0.710972	0.0380897	up

## Sheet: TableS2
id	Term	Category	ListHits	ListTotal	PopHits	PopTotal	p-value	q-value	Enrichment_score	geneID
GO:0005634	nucleus 核	cellular_component	53	195	4301	17020	0.293367	0.432947	1.07555	BATF2;BAX;BRSK1;C1QBP;CALB1;CAMK2A;CASP7;CDK2;CFAP45;CMTR2;DUSP26;FGF1;FGF18;HERC6;HES4;IRF7;ISG20;LOC102168713;LOC102169889;LOC102173185;LOC102173932;LOC102179397;LOC102184420;LOC102184572;LOC102186893;LOC102188077;LOC102188345;LOC102190429;LOC108633278;LOC108633323;LOC108634293;LOC108634348;LOC108637769;MAML3;MX2;NACAD;NFE2L3;NKX3-2;NLRC5;PARP1;PDZD2;PLCXD2;POU3F2;PTK6;THAP5;YWHAB;ZBP1;ZIC2;ZNF…
GO:0005737	cytoplasm 细胞质	cellular_component	51	195	3794	17020	0.113072	0.317367	1.17327	ADCY1;BAX;BCL2L11;BRSK1;C1QBP;CAMK2A;CAPN12;CASP3;CASP7;CDK2;CFAP126;CMTR2;DDX58;DNAJC12;FGF18;FIGN;FKBP1B;GNAT3;IFI44;IFI44L;IFIT2;IFIT3;IRF7;ISG15;ISG20;LOC102168713;LOC102177151;LOC102177638;LOC102179397;LOC102186299;LOC106503993;LOC108634293;LOC108635183;MIOX;MX2;NFE2L3;NLRC5;PDZD2;PIH1D3;PNLDC1;PTK6;RTP4;SLA2;SLC7A8;SRCIN1;TBC1D32;TMEM173;TXNDC2;YWHAB;ZBP1;ZIC2
GO:0016021	integral component of membrane 膜的组成部分	cellular_component	45	195	3416	17020	0.167041	0.347189	1.14979	3BHSD;ATP10B;B3GALT1;BCL2;BST2;CD3D;CXCR5;FAM163A;GALNT6;GALR3;IFI6;IFITM10;IL4R;JPH3;KCNG4;LAPTM4B;LOC102175401;LOC102181948;LOC102184582;LOC102184901;LOC102188567;LOC102190927;LOC106501751;LOC106503930;LOC108634352;LOC108634701;LOC108636404;LOC108637647;MICU3;PNLDC1;PTPRR;RTP4;SELL;SERINC4;SLC25A53;SLC7A8;SPATA9;SPTSSB;TMEM117;TMEM126B;TMEM173;TMEM190;TMEM79;TREML2;TRPM3
GO:0005829	cytosol 胞 浆	cellular_component	38	195	3290	17020	0.50681	0.584322	1.00812	ABAT;AKR1E2;BAX;BCL2L11;C1QBP;CALB1;CAMK2A;CASP7;CDK2;DNAH7;DPYS;FAM72A;FGF1;GSTO2;HERC5;HERC6;IFIT2;IFIT3;IRF7;LOC102173047;LOC102173932;LOC102177151;LOC102184572;LOC102186299;LOC102186893;LOC102190429;LOC108633278;LOC108634293;LOC108634615;NLRC5;PDE4C;PTK6;PTPRR;SH2D1B;TNNI1;TTLL6;YWHAB;ZBP1
GO:0005886	plasma membrane 质膜	cellular_component	33	195	3030	17020	0.655574	0.699712	0.950597	ACHE;ATP10B;BST2;C1QBP;CATSPER2;CLCN1;GALR3;IFITM10;JPH3;KCNG4;KCNH4;LAPTM4B;LOC102173047;LOC102184901;LOC102188566;LOC102188567;LOC102189064;LOC102190927;LOC106501751;LOC108634701;LOC108636404;NOSTRIN;PCDH12;PLXNA4;PTK6;PTPRR;RXFP4;SCUBE3;SLA2;TMEM117;TMEM173;TREML2;TRPM3
GO:0046872	metal ion binding	molecular_function	28	195	2044	17020	0.181401	0.355545	1.19564	ABAT;ADCY1;ALB;CAMK2A;CLCNKA;GALNT6;GNAT3;ISG20;LOC102168713;LOC102184420;LOC102186893;LOC102188077;LOC102188345;LOC108633323;LOC108637647;LOC108637769;PDE4C;PNLDC1;RFESD;RSAD2;STK32C;THAP5;TNNI1;ZIC2;ZNF182;ZNF213;ZNF584;ZSCAN16
GO:0051607	defense response to virus 病毒防御响应	biological_process	23	195	196	17020	5.88976e-17	6.34916e-14	10.2423	BST2;F2RL1;HERC5;IFI44L;IFI6;IFIT2;IFIT3;IRF7;ISG15;ISG20;LOC102169889;LOC102173185;LOC102173932;LOC102186299;LOC102186893;LOC106501751;LOC106503930;LOC108636404;MX2;NLRC5;RSAD2;RTP4;TMEM173
GO:0045087	innate immune response 先天免疫反应	biological_process	19	195	313	17020	3.58278e-09	1.93112e-06	5.29827	BST2;C1QBP;DDX58;F2RL1;HERC5;IFI6;IRF7;LOC102169889;LOC102173185;LOC102173932;LOC102188566;LOC106503930;LOC108636404;MX2;NLRC5;RSAD2;SH2D1B;TMEM173;ZBP1
GO:0003677	DNA binding	molecular_function	19	195	1222	17020	0.107831	0.312128	1.35709	HMCES;IRF7;LOC102168713;LOC102184420;LOC102184572;LOC102188077;LOC102188345;LOC108633323;LOC108634348;LOC108637769;PARP1;THAP5;ZBP1;ZIC2;ZNF182;ZNF213;ZNF584;ZNF84;ZSCAN16
GO:0000981	DNA-binding transcription factor activity, RNA polymerase II-specific	molecular_function	18	195	935	17020	0.0217589	0.304625	1.6803	BATF2;HES4;IRF7;LOC102168713;LOC102184420;LOC102188077;LOC102188345;LOC106503154;LOC108633323;NFE2L3;NKX3-2;POU3F2;ZIC2;ZNF182;ZNF213;ZNF584;ZNF84;ZSCAN16
GO:0005654	nucleoplasm 核质	cellular_component	17	195	1907	17020	0.892308	0.89982	0.778078	AKR1E2;BRSK1;CASP7;CDK2;CFAP45;IRF7;ISG20;LOC102173047;LOC102173932;LOC102184572;LOC102186893;LOC102190429;LOC108634293;LOC108635183;MAML3;PTK6;SLA2
GO:0005524	ATP binding	molecular_function	17	195	1288	17020	0.30723	0.440668	1.15201	ADCY1;ATP10B;BRSK1;CAMK2A;CDK2;DDX58;DNAH7;FIGN;KIF5C;LOC102179397;LOC102186893;LOC102188566;LOC108634615;NLRC5;PTK6;STK32C;TTLL6
GO:0005887	integral component of plasma membrane 质膜的组成部分	cellular_component	16	195	907	17020	0.0574117	0.312128	1.53971	ADCY1;CLCN1;F2RL1;GALR3;HTR2A;KCNH4;LOC102173047;LOC102180151;LOC102188497;LOC102189064;PCDH12;PLXNA4;RXFP4;SELL;TENM3;TMC2
GO:0005739	mitochondrion 线粒体	cellular_component	14	195	890	17020	0.143182	0.336114	1.37298	ABAT;BAX;BCL2;BCL2L11;C1QBP;CAMK2A;FAM72A;IFI6;IFIT3;LOC106503930;MICU3;PNPT1;TMEM126B;YWHAB
GO:0005794	Golgi apparatus 高尔基体	cellular_component	13	195	700	17020	0.0596383	0.312128	1.62095	AKR1E2;B3GALT1;BST2;CABP1;CBLN3;DUSP26;GALNT6;LOC102180151;LOC102181663;LOC108635183;LOC108636404;SLA2;TMEM173
GO:0016020	membrane 膜	cellular_component	12	195	1148	17020	0.670867	0.711806	0.912356	BCL2;CAMK2A;FAM72A;FKBP1B;LAPTM4B;LOC102170968;LOC102173932;LOC106501751;LOC108634615;PNPT1;TENM3;YWHAB
GO:0005783	endoplasmic reticulum	cellular_component	11	195	770	17020	0.269068	0.414957	1.24689	ATP10B;B3GALT1;BAX;CBLN3;HSD11B2;IFIT2;JPH3;PDZD2;PNLDC1;RSAD2;TMEM117
GO:0005509	calcium ion binding	molecular_function	11	195	607	17020	0.0902504	0.312128	1.58172	CABP1;CALB1;CAPN12;DNAH7;LOC102188497;MICU3;PCDH12;SCUBE3;SELL;SPATA21;SPOCK2
GO:0005615	extracellular space	cellular_component	10	195	1069	17020	0.788715	0.808977	0.816483	ALB;FGF1;GDF6;KNG1;PDE4C;PTPRR;SCUBE3;SERPINC1;SPOCK2;VGF
GO:0005576	extracellular region	cellular_component	10	195	1085	17020	0.803549	0.821067	0.804443	ACHE;C1QBP;CBLN3;FGF1;FGF18;ISG15;KNG1;LOC102170968;NXPH4;PDZD2
GO:0042803	protein homodimerization activity	molecular_function	10	195	581	17020	0.131489	0.326602	1.50227	ABAT;BAX;BCL2;CAMK2A;CLCN1;GDF6;LOC102186299;LOC102188567;TENM3;TMEM173
GO:0009615	response to virus 对病毒的响应	biological_process	9	195	55	17020	1.14085e-08	4.09946e-06	14.2825	BST2;IFIT2;IFIT3;IRF7;ISG20;LOC102186893;LOC106501751;LOC108636404;RSAD2
GO:0030054	cell junction	cellular_component	9	195	463	17020	0.0857327	0.312128	1.69663	ACHE;ARHGAP44;BRSK1;C10H15orf59;CABP1;CAMK2A;CBLN3;PTPRR;SRCIN1
GO:0048471	perinuclear region of cytoplasm	cellular_component	9	195	501	17020	0.122688	0.322361	1.56794	CABP1;HERC5;LOC102186299;LOC102186893;LOC108634293;LOC108635183;PTPRR;TMEM173;YWHAB
GO:0005789	endoplasmic reticulum membrane	cellular_component	9	195	746	17020	0.485433	0.569116	1.053	ATP10B;BAX;BCL2;JPH3;LOC102170968;LOC108637647;PNLDC1;RSAD2;TMEM173
GO:0042802	identical protein binding	molecular_function	9	195	689	17020	0.392202	0.498577	1.14011	CAMK2A;GSTO2;IFIT3;LOC102173932;POU3F2;PTK6;TMEM79;YWHAB;ZBP1
GO:0008270	zinc ion binding	molecular_function	9	195	692	17020	0.397124	0.502523	1.13517	CALB1;DDX58;DPYS;LOC102169889;LOC102173185;LOC108634293;LOC108635183;PARP1;ZNF84
GO:0045944	positive regulation of transcription by RNA polymerase II RNA 聚合酶 II 对转录的阳性调节	biological_process	8	195	702	17020	0.556887	0.621889	0.994667	FGF1;GALR3;IRF7;LOC102173932;MAML3;NLRC5;PLAC8;TMEM173
GO:0000978	RNA polymerase II proximal promoter sequence-specific DNA binding	molecular_function	8	195	331	17020	0.0372256	0.312128	2.10954	BATF2;IRF7;LOC102173932;LOC108634293;NFE2L3;NKX3-2;NLRC5;POU3F2
GO:0030154	cell differentiation 细胞分化	biological_process	7	195	491	17020	0.332511	0.458371	1.24435	FGF1;HES4;LOC102179397;PTK6;SPATA9;TXNDC2;ZIC2
GO:0006915	apoptotic process 凋亡过程	biological_process	7	195	395	17020	0.168864	0.347396	1.54677	C1QBP;CASP3;CASP7;GDF6;IFI6;LOC106503930;TMEM173
GO:0007275	multicellular organism development 多细胞生物发育	biological_process	7	195	387	17020	0.157154	0.344429	1.57875	CATSPER2;LOC102170968;LOC102173047;LOC102179397;PRR15;SPATA9;TXNDC2
GO:0050776	regulation of immune response 免疫反应的调节	biological_process	7	195	82	17020	4.28125e-05	0.00576898	7.45091	IRF7;LOC102189064;LOC102190927;LOC106501751;SH2D1B;SLA2;TREML2
GO:0045071	negative regulation of viral genome replication 病毒基因组复制的负调控	biological_process	7	195	31	17020	4.84729e-08	1.30635e-05	19.7089	BST2;ISG15;ISG20;LOC102173932;LOC106501751;LOC108636404;RSAD2
GO:0016491	oxidoreductase activity 氧化还原酶活性	molecular_function	7	195	118	17020	0.000420079	0.0294136	5.17775	3BHSD;AKR1E2;GSTO2;HSD11B2;LOC102177638;LOC108637647;RFESD
GO:0043231	intracellular membrane-bounded organelle	cellular_component	7	195	380	17020	0.147228	0.336114	1.60783	3BHSD;BCL2L11;CDK2;FKBP1B;LOC102173047;LOC108634615;SLA2
GO:0005622	intracellular	cellular_component	7	195	409	17020	0.190247	0.366225	1.49382	ARHGAP44;BST2;CXCR5;KCNH4;LOC106503154;SH2D1B;STK32C
GO:0003723	RNA binding	molecular_function	7	195	850	17020	0.860602	0.869474	0.718793	HERC5;IFIT2;IFIT3;LOC102173932;LOC102190429;PNLDC1;ZBP1
GO:0000122	negative regulation of transcription by RNA polymerase II	biological_process	6	195	501	17020	0.514252	0.591573	1.04529	C1QBP;CDK2;DUSP26;IRF7;LOC102173932;SLA2
GO:0007155	cell adhesion	biological_process	6	195	340	17020	0.196045	0.367538	1.54027	HAPLN4;LAMC2;LOC102188497;PCDH12;PDZD2;SELL
GO:0043066	negative regulation of apoptotic process	biological_process	6	195	323	17020	0.167122	0.347189	1.62134	BCL2;IFI6;IFIT3;LOC106503930;NKX3-2;PLAC8
GO:0060337	type I interferon signaling pathway	biological_process	6	195	29	17020	7.98758e-07	0.000172212	18.0584	IFIT2;IFIT3;IRF7;ISG20;LOC102186893;LOC106501751
GO:0014069	postsynaptic density	cellular_component	6	195	193	17020	0.0239253	0.312128	2.71343	ARHGAP44;C10H15orf59;CABP1;CAMK2A;LOC102190429;SRCIN1
GO:0030424	axon	cellular_component	6	195	258	17020	0.0768592	0.312128	2.02982	CALB1;CAMK2A;HTR2A;LOC108634293;SRCIN1;TENM3
GO:0005874	microtubule	cellular_component	6	195	287	17020	0.112771	0.317367	1.82471	DNAH7;FIGN;KIF5C;LOC108634293;SHROOM1;TTLL6
GO:0009986	cell surface	cellular_component	6	195	395	17020	0.299974	0.437906	1.3258	BST2;C1QBP;LOC108636404;RTP4;SCUBE3;TREML2
GO:0005730	nucleolus	cellular_component	6	195	639	17020	0.745098	0.771855	0.81955	C1QBP;FGF18;ISG20;LOC102173932;LOC102190429;PARP1
GO:0070062	extracellular exosome	cellular_component	6	195	689	17020	0.806107	0.822122	0.760076	DPYS;GSTO2;LOC102190429;LOC102190927;PCDH12;YWHAB
GO:0004674	protein serine/threonine kinase activity	molecular_function	6	195	305	17020	0.138686	0.330446	1.71702	BRSK1;CAMK2A;CDK2;LOC102179397;LOC108634615;STK32C
GO:0007165	signal transduction	biological_process	5	195	468	17020	0.624898	0.672843	0.932501	ARHGAP44;FGF18;LOC102190927;PLCXD2;TENM3
GO:0007186	G protein-coupled receptor signaling pathway	biological_process	5	195	405	17020	0.49638	0.577859	1.07756	GALR3;GNGT1;LOC102173047;PDE4C;RXFP4
GO:0045893	positive regulation of transcription, DNA-templated	biological_process	5	195	382	17020	0.445542	0.537844	1.14244	CDK2;GDF6;IRF7;NFE2L3;ZIC2
GO:0008284	positive regulation of cell proliferation	biological_process	5	195	320	17020	0.305262	0.440668	1.36378	CDK2;FGF1;FGF18;PLAC8;POU3F2
GO:0006468	protein phosphorylation	biological_process	5	195	271	17020	0.200481	0.370621	1.61037	BRSK1;CAMK2A;CDK2;LOC102179397;LOC108634615
GO:0006954	inflammatory response	biological_process	5	195	240	17020	0.142104	0.336114	1.81838	F2RL1;KNG1;LOC102173047;LOC102173932;LOC102188566
GO:0006955	immune response	biological_process	5	195	232	17020	0.128424	0.322361	1.88108	CXCR5;IFI44;IFI44L;LOC102173047;LOC102189064
GO:0034765	regulation of ion transmembrane transport	biological_process	5	195	112	17020	0.00937278	0.198151	3.89652	CATSPER2;CLCN1;CLCNKA;KCNG4;KCNH4
GO:0007204	positive regulation of cytosolic calcium ion concentration	biological_process	5	195	86	17020	0.00308532	0.100535	5.07454	CXCR5;F2RL1;FKBP1B;KNG1;LOC102173047
GO:0009617	response to bacterium	biological_process	5	195	63	17020	0.000769341	0.04365	6.92715	HERC6;IFI44;LOC102186893;LOC102188566;NLRC5
GO:0010506	regulation of autophagy	biological_process	5	195	51	17020	0.000287253	0.0221185	8.55706	LOC102173932;LOC102177151;LOC102188566;LOC108634293;LOC108635183
GO:0000287	magnesium ion binding	molecular_function	5	195	200	17020	0.0804296	0.312128	2.18205	ATP10B;BRSK1;CDK2;LOC102179397;PPM1N
GO:0005741	mitochondrial outer membrane	cellular_component	5	195	136	17020	0.0202296	0.304625	3.2089	BAX;BCL2;LOC108634352;RSAD2;TMEM173
GO:0005929	cilium	cellular_component	5	195	162	17020	0.0388618	0.312128	2.69389	CFAP126;CFAP45;DNAH7;PDE4C;TBC1D32
GO:0045202	synapse	cellular_component	5	195	256	17020	0.171246	0.349472	1.70473	ACHE;CALB1;CBLN3;KIF5C;SRCIN1
GO:0005743	mitochondrial inner membrane	cellular_component	5	195	293	17020	0.246098	0.396552	1.48945	IFI6;LOC106503930;RSAD2;SLC25A53;TMEM126B
GO:0030425	dendrite	cellular_component	5	195	319	17020	0.303027	0.440247	1.36806	CALB1;CAMK2A;HTR2A;LOC108634293;SRCIN1
GO:0005813	centrosome	cellular_component	5	195	381	17020	0.443301	0.537636	1.14543	BRSK1;CDK2;LOC108635183;NLRC5;SPATC1L
GO:0019901	protein kinase binding	molecular_function	5	195	289	17020	0.237597	0.390134	1.51007	BCL2L11;BRSK1;PTPRR;SRCIN1;TMEM173
GO:0046982	protein heterodimerization activity	molecular_function	5	195	372	17020	0.423043	0.523954	1.17315	BAX;BCL2;BCL2L11;LOC102184572;TENM3
GO:0005525	GTP binding	molecular_function	5	195	376	17020	0.432064	0.528678	1.16067	GNAT3;IFI44L;LOC102186299;LOC108633278;MX2
GO:0045892	negative regulation of transcription, DNA-templated	biological_process	4	195	371	17020	0.617718	0.667904	0.941046	LOC102173932;LOC108634293;YWHAB;ZIC2
GO:0007283	spermatogenesis	biological_process	4	195	315	17020	0.488628	0.570683	1.10834	BCL2L11;LOC102179397;SPATA9;TXNDC2
GO:0035556	intracellular signal transduction	biological_process	4	195	302	17020	0.456172	0.546837	1.15605	BRSK1;LOC102179397;NLRC5;STK32C
GO:0008283	cell proliferation	biological_process	4	195	197	17020	0.190228	0.366225	1.77222	BCL2;FGF18;ISG20;LOC102173932
GO:0043065	positive regulation of apoptotic process	biological_process	4	195	185	17020	0.163164	0.347189	1.88718	BAX;BCL2L11;C1QBP;IFIT2
GO:0051260	protein homooligomerization	biological_process	4	195	148	17020	0.0905612	0.312128	2.35897	BAX;KCNG4;PNPT1;SCUBE3
GO:0006914	autophagy	biological_process	4	195	100	17020	0.0279722	0.312128	3.49128	LOC102169889;LOC102173185;LOC102173932;LOC108634293
GO:0002218	activation of innate immune response	biological_process	4	195	21	17020	8.58331e-05	0.00925281	16.6252	LOC102169889;LOC102173185;LOC102173932;TMEM173
GO:0001836	release of cytochrome c from mitochondria	biological_process	4	195	15	17020	2.06596e-05	0.00318158	23.2752	BAX;BCL2;IFI6;LOC106503930
GO:0032481	positive regulation of type I interferon production	biological_process	4	195	15	17020	2.06596e-05	0.00318158	23.2752	IRF7;LOC102173932;TMEM173;ZBP1
GO:0001078	proximal promoter DNA-binding transcription repressor activity, RNA polymerase II-specific	molecular_function	4	195	122	17020	0.0517883	0.312128	2.86171	HES4;LOC102173932;NFE2L3;NKX3-2
GO:0008083	growth factor activity	molecular_function	4	195	122	17020	0.0517883	0.312128	2.86171	FGF1;FGF18;GDF6;VGF
GO:0005770	late endosome	cellular_component	4	195	108	17020	0.035663	0.312128	3.23267	BST2;LOC108634615;LOC108636404;SLA2
GO:0016324	apical plasma membrane	cellular_component	4	195	239	17020	0.293585	0.432947	1.46079	BST2;CFAP126;LOC108636404;SHROOM1
GO:0043025	neuronal cell body	cellular_component	4	195	265	17020	0.360947	0.479824	1.31746	CALB1;CAMK2A;KIF5C;SRCIN1
GO:0000139	Golgi membrane	cellular_component	4	195	426	17020	0.722921	0.752956	0.81955	B3GALT1;GALNT6;LOC102180151;LOC102186299
GO:0004842	ubiquitin-protein transferase activity	molecular_function	4	195	216	17020	0.235652	0.390134	1.61633	HERC5;HERC6;LOC102169889;LOC102173185
GO:0008134	transcription factor binding	molecular_function	4	195	235	17020	0.283347	0.426206	1.48565	C1QBP;HES4;LOC102173932;TMEM173
GO:0005102	signaling receptor binding	molecular_function	4	195	243	17020	0.303872	0.440668	1.43674	FKBP1B;LOC102170968;NXPH4;PTK6
GO:0003924	GTPase activity	molecular_function	4	195	274	17020	0.384339	0.493823	1.27419	GNAT3;GNGT1;LOC102186299;MX2
GO:0003700	DNA-binding transcription factor activity	molecular_function	4	195	498	17020	0.826244	0.840274	0.701061	LOC108634348;NFE2L3;POU3F2;ZIC2
GO:0008191	metalloendopeptidase inhibitor activity 金属内肽酶抑制剂活性	molecular_function	3	195	14	17020	0.000491137	0.0294136	18.7033	BST2;LOC108636404;SPOCK2
GO:0000175	3'-5'-exoribonuclease activity 3'-5'-核糖核酸外切酶活性	molecular_function	3	195	21	17020	0.00169165	0.0722013	12.4689	ISG20;PNLDC1;PNPT1
GO:0006974	cellular response to DNA damage stimulus	biological_process	3	195	165	17020	0.293358	0.432947	1.58695	BRSK1;IRF7;PARP1
GO:0007268	chemical synaptic transmission	biological_process	3	195	159	17020	0.274669	0.417816	1.64683	CACNB2;GALR3;HTR2A
GO:0070374	positive regulation of ERK1 and ERK2 cascade	biological_process	3	195	152	17020	0.253038	0.400551	1.72267	F2RL1;FGF18;HTR2A
GO:0006366	transcription by RNA polymerase II	biological_process	3	195	144	17020	0.228655	0.38935	1.81838	IRF7;NFE2L3;NKX3-2
GO:0000209	protein polyubiquitination	biological_process	3	195	129	17020	0.184379	0.360073	2.02982	HERC5;HERC6;LOC108634293
GO:0007156	homophilic cell adhesion via plasma membrane adhesion molecules	biological_process	3	195	122	17020	0.164583	0.347189	2.14628	LOC102188497;PCDH12;TENM3
GO:0007601	visual perception	biological_process	3	195	121	17020	0.161809	0.347189	2.16402	CABP1;CACNB2;ZIC2
GO:0018105	peptidyl-serine phosphorylation	biological_process	3	195	100	17020	0.107393	0.312128	2.61846	CAMK2A;CDK2;STK32C
GO:0030182	neuron differentiation	biological_process	3	195	90	17020	0.0845627	0.312128	2.9094	BRSK1;CASP3;POU3F2
GO:0051092	positive regulation of NF-kappaB transcription factor activity	biological_process	3	195	90	17020	0.0845627	0.312128	2.9094	CAMK2A;LOC102169889;LOC102173185
GO:0007596	blood coagulation	biological_process	3	195	76	17020	0.0566878	0.312128	3.44534	F2RL1;KNG1;SERPINC1
GO:0030334	regulation of cell migration	biological_process	3	195	71	17020	0.0480077	0.312128	3.68797	DDX58;PLXNA4;SRCIN1
GO:0030336	negative regulation of cell migration	biological_process	3	195	71	17020	0.0480077	0.312128	3.68797	BST2;LOC106501751;LOC108636404
GO:0032091	negative regulation of protein binding	biological_process	3	195	47	17020	0.0165962	0.275241	5.57119	BAX;IFIT2;LOC108635183
GO:0032956	regulation of actin cytoskeleton organization	biological_process	3	195	45	17020	0.0147667	0.265308	5.8188	ARHGAP44;BST2;LOC108636404
GO:0070373	negative regulation of ERK1 and ERK2 cascade	biological_process	3	195	45	17020	0.0147667	0.265308	5.8188	DUSP26;LOC102188566;PTPRR
GO:0097190	apoptotic signaling pathway	biological_process	3	195	26	17020	0.00317086	0.100535	10.071	BAX;IFI6;LOC106503930
GO:0034341	response to interferon-gamma	biological_process	3	195	22	17020	0.00194234	0.0722013	11.9021	BST2;LOC106501751;LOC108636404
GO:0006401	RNA catabolic process	biological_process	3	195	20	17020	0.00146225	0.0656793	13.0923	ISG20;LOC102186893;PNPT1
GO:0008630	intrinsic apoptotic signaling pathway in response to DNA damage	biological_process	3	195	19	17020	0.00125343	0.0598349	13.7814	BAX;BCL2;BCL2L11
GO:0097193	intrinsic apoptotic signaling pathway	biological_process	3	195	18	17020	0.00106445	0.057374	14.547	BAX;IFI6;LOC106503930
GO:0071310	cellular response to organic substance	biological_process	3	195	14	17020	0.000491137	0.0294136	18.7033	BAX;CALB1;POU3F2
GO:0097192	extrinsic apoptotic signaling pathway in absence of ligand	biological_process	3	195	14	17020	0.000491137	0.0294136	18.7033	BAX;BCL2;BCL2L11
GO:0035455	response to interferon-alpha	biological_process	3	195	10	17020	0.000167486	0.0138885	26.1846	BST2;LOC106501751;LOC108636404
GO:0035456	response to interferon-beta	biological_process	3	195	9	17020	0.000118238	0.0106217	29.094	BST2;LOC106501751;LOC108636404
GO:0042135	neurotransmitter catabolic process	biological_process	3	195	9	17020	0.000118238	0.0106217	29.094	ABAT;ACHE;LOC108634352
GO:0060340	positive regulation of type I interferon-mediated signaling pathway	biological_process	3	195	8	17020	7.9496e-05	0.00925281	32.7308	IRF7;NLRC5;ZBP1
GO:0004725	protein tyrosine phosphatase activity	molecular_function	3	195	81	17020	0.0660572	0.312128	3.23267	DUSP26;LOC102177151;PTPRR
GO:0031225	anchored component of membrane	cellular_component	3	195	97	17020	0.100309	0.312128	2.69944	ACHE;BST2;LOC108636404
GO:0036064	ciliary basal body	cellular_component	3	195	104	17020	0.11713	0.317367	2.51775	CFAP126;LOC102181663;TTLL6
GO:0043197	dendritic spine	cellular_component	3	195	104	17020	0.11713	0.317367	2.51775	ARHGAP44;CALB1;CAMK2A
GO:0005635	nuclear envelope	cellular_component	3	195	132	17020	0.193049	0.367538	1.98368	BAX;LOC102177151;PARP1
GO:0031012	extracellular matrix	cellular_component	3	195	175	17020	0.324669	0.452187	1.49626	FGF1;HAPLN4;SPOCK2
GO:0045121	membrane raft	cellular_component	3	195	178	17020	0.334074	0.459938	1.47105	ADCY1;BST2;LOC108636404
GO:0045211	postsynaptic membrane	cellular_component	3	195	181	17020	0.343474	0.467506	1.44666	C10H15orf59;CABP1;SRCIN1
GO:0031965	nuclear membrane	cellular_component	3	195	201	17020	0.405646	0.510849	1.30272	BCL2;LOC102173047;LOC102188566
GO:0043005	neuron projection	cellular_component	3	195	263	17020	0.582818	0.641755	0.995613	CALB1;CAMK2A;TENM3
GO:0098978	glutamatergic synapse	cellular_component	3	195	269	17020	0.598147	0.653634	0.973406	ARHGAP44;CALB1;CAMK2A
GO:0016607	nuclear speck	cellular_component	3	195	298	17020	0.666945	0.70904	0.878678	LOC102173932;LOC102181663;MAML3
GO:0032991	protein-containing complex	cellular_component	3	195	343	17020	0.75608	0.779956	0.7634	C1QBP;LOC102177151;LOC106501751
GO:0008201	heparin binding	molecular_function	3	195	126	17020	0.175816	0.349472	2.07814	FGF1;LAMC2;SERPINC1
GO:0030246	carbohydrate binding	molecular_function	3	195	129	17020	0.184379	0.360073	2.02982	GALNT6;LOC102184901;LOC102188567
GO:0008289	lipid binding	molecular_function	3	195	148	17020	0.240794	0.390134	1.76923	ALB;BAX;LOC102170968
GO:0019904	protein domain specific binding	molecular_function	3	195	168	17020	0.302737	0.440247	1.55861	CDK2;SRCIN1;YWHAB
GO:0031625	ubiquitin protein ligase binding	molecular_function	3	195	189	17020	0.368478	0.485939	1.38543	LAPTM4B;LOC108634293;TMEM173
GO:0003713	transcription coactivator activity	molecular_function	3	195	192	17020	0.377816	0.491298	1.36378	MAML3;NFE2L3;POU3F2
GO:0008017	microtubule binding	molecular_function	3	195	206	17020	0.420955	0.522197	1.2711	BCL2L11;KIF5C;LOC108634293
GO:0003779	actin binding	molecular_function	3	195	232	17020	0.498088	0.578011	1.12865	FHOD3;LOC108634293;TNNI1
GO:0097153	cysteine-type endopeptidase activity involved in apoptotic process 半胱氨酸型内肽酶活性参与凋亡过程	molecular_function	2	195	6	17020	0.0019005	0.0722013	29.094	CASP3;CASP7
GO:0008329	signaling pattern recognition receptor activity 信号模式识别受体活性	molecular_function	2	195	10	17020	0.00553187	0.141985	17.4564	LOC102169889;LOC102173185
GO:0004966	galanin receptor activity 甘丙肽受体活性	molecular_function	2	195	11	17020	0.00671042	0.157257	15.8695	GALR3;RXFP4
GO:0005247	voltage-gated chloride channel activity 电压门控氯离子通道活性	molecular_function	2	195	11	17020	0.00671042	0.157257	15.8695	CLCN1;CLCNKA
GO:0005104	fibroblast growth factor receptor binding 成纤维细胞生长因子受体结合	molecular_function	2	195	14	17020	0.010855	0.220787	12.4689	FGF1;FGF18
GO:0005227	calcium activated cation channel activity 钙活化阳离子通道活性	molecular_function	2	195	14	17020	0.010855	0.220787	12.4689	CATSPER2;TRPM3
GO:0019957	C-C chemokine binding C-C 趋化因子结合	molecular_function	2	195	19	17020	0.019648	0.30258	9.18758	CXCR5;LOC102173047
GO:0016493	C-C chemokine receptor activity	molecular_function	2	195	20	17020	0.0216687	0.304625	8.72821	CXCR5;LOC102173047
GO:0019956	chemokine binding	molecular_function	2	195	20	17020	0.0216687	0.304625	8.72821	CXCR5;LOC102173047
GO:0015031	protein transport	biological_process	2	195	298	17020	0.858694	0.86836	0.585786	NACAD;SNX22
GO:0051301	cell division	biological_process	2	195	296	17020	0.856109	0.86656	0.589744	CDK2;FIGN
GO:0005540	hyaluronic acid binding	molecular_function	2	195	21	17020	0.0237715	0.312128	8.31258	C1QBP;HAPLN4
GO:0008106	alcohol dehydrogenase (NADP+) activity	molecular_function	2	195	21	17020	0.0237715	0.312128	8.31258	AKR1E2;LOC102177638
GO:0007049	cell cycle	biological_process	2	195	258	17020	0.798186	0.817136	0.676605	FIGN;THAP5
GO:0004032	alditol:NADP+ 1-oxidoreductase activity	molecular_function	2	195	22	17020	0.0259544	0.312128	7.93473	AKR1E2;LOC102177638
GO:0070840	dynein complex binding	molecular_function	2	195	22	17020	0.0259544	0.312128	7.93473	BCL2L11;LOC108634293
GO:0008285	negative regulation of cell proliferation	biological_process	2	195	223	17020	0.727594	0.756361	0.782799	IFIT3;LOC106501751
GO:0006508	proteolysis	biological_process	2	195	186	17020	0.631511	0.678056	0.938517	CAPN12;CASP7
GO:0051219	phosphoprotein binding	molecular_function	2	195	23	17020	0.0282153	0.312128	7.58974	DPYS;YWHAB
GO:0006412	translation	biological_process	2	195	185	17020	0.628582	0.675584	0.94359	LOC102181343;LOC102190429
GO:0007399	nervous system development	biological_process	2	195	180	17020	0.613667	0.666196	0.969801	FGF18;POU3F2
GO:0060271	cilium assembly	biological_process	2	195	170	17020	0.582485	0.641755	1.02685	LOC102181663;LOC108634293
GO:0001525	angiogenesis	biological_process	2	195	168	17020	0.576032	0.636232	1.03907	FGF1;FGF18
GO:0002250	adaptive immune response	biological_process	2	195	164	17020	0.56291	0.62494	1.06442	CD3D;SH2D1B
GO:0016032	viral process	biological_process	2	195	162	17020	0.556242	0.621889	1.07756	LOC102190927;YWHAB
GO:0030335	positive regulation of cell migration	biological_process	2	195	160	17020	0.549502	0.615762	1.09103	F2RL1;FGF1
GO:0007420	brain development	biological_process	2	195	155	17020	0.532342	0.603213	1.12622	BCL2L11;ZIC2
GO:0051537	2 iron, 2 sulfur cluster binding	molecular_function	2	195	26	17020	0.0354456	0.312128	6.714	ABAT;RFESD
GO:0007166	cell surface receptor signaling pathway	biological_process	2	195	149	17020	0.511174	0.588724	1.17157	CD3D;LOC106501751
GO:0004364	glutathione transferase activity	molecular_function	2	195	28	17020	0.040619	0.312128	6.23443	GSTO2;LOC106503993
GO:0007411	axon guidance	biological_process	2	195	144	17020	0.493063	0.575241	1.21225	KIF5C;LOC108635183
GO:0016477	cell migration	biological_process	2	195	142	17020	0.485702	0.569116	1.22932	LOC108635183;PTK6
GO:0001701	in utero embryonic development	biological_process	2	195	129	17020	0.436303	0.532656	1.35321	BCL2L11;PTPRR
GO:0043123	positive regulation of I-kappaB kinase/NF-kappaB signaling	biological_process	2	195	126	17020	0.424543	0.523954	1.38543	LOC102169889;LOC102173185
GO:0042981	regulation of apoptotic process	biological_process	2	195	125	17020	0.420595	0.522197	1.39651	BCL2L11;GDF6
GO:0006897	endocytosis	biological_process	2	195	115	17020	0.3804	0.493823	1.51795	LOC108635183;NOSTRIN
GO:0046777	protein autophosphorylation	biological_process	2	195	113	17020	0.372218	0.488735	1.54482	CAMK2A;PTK6
GO:0042742	defense response to bacterium	biological_process	2	195	90	17020	0.275776	0.417816	1.9396	ISG15;PLAC8
GO:0007219	Notch signaling pathway	biological_process	2	195	84	17020	0.250281	0.397041	2.07814	HES4;MAML3
GO:0007018	microtubule-based movement	biological_process	2	195	81	17020	0.237556	0.390134	2.15511	DNAH7;KIF5C
GO:0030308	negative regulation of cell growth	biological_process	2	195	81	17020	0.237556	0.390134	2.15511	BST2;LOC108636404
GO:0000184	nuclear-transcribed mRNA catabolic process, nonsense-mediated decay	biological_process	2	195	79	17020	0.229091	0.38935	2.20967	LOC102190429;PNLDC1
GO:0007218	neuropeptide signaling pathway	biological_process	2	195	79	17020	0.229091	0.38935	2.20967	GALR3;RXFP4
GO:0071805	potassium ion transmembrane transport	biological_process	2	195	78	17020	0.224867	0.385998	2.238	KCNG4;KCNH4
GO:0051091	positive regulation of DNA-binding transcription factor activity	biological_process	2	195	74	17020	0.208038	0.373775	2.35897	TMEM173;ZIC2
GO:0006935	chemotaxis	biological_process	2	195	70	17020	0.191353	0.367044	2.49377	CXCR5;LOC102173047
GO:0010976	positive regulation of neuron projection development	biological_process	2	195	70	17020	0.191353	0.367044	2.49377	PTK6;TENM3
GO:0045766	positive regulation of angiogenesis	biological_process	2	195	69	17020	0.18721	0.362048	2.52991	FGF1;FGF18
GO:0007015	actin filament organization	biological_process	2	195	66	17020	0.174864	0.349472	2.64491	FHOD3;SHROOM1
GO:0006486	protein glycosylation	biological_process	2	195	65	17020	0.170778	0.349472	2.6856	B3GALT1;GALNT6
GO:0019722	calcium-mediated signaling	biological_process	2	195	65	17020	0.170778	0.349472	2.6856	CXCR5;LOC102173047
GO:0001503	ossification	biological_process	2	195	62	17020	0.158625	0.344429	2.81555	FGF18;LOC106501751
GO:0006936	muscle contraction	biological_process	2	195	60	17020	0.150617	0.338968	2.9094	CLCN1;TNNI1
GO:0001822	kidney development	biological_process	2	195	57	17020	0.13877	0.330446	3.06253	BAX;BCL2L11
GO:0043410	positive regulation of MAPK cascade	biological_process	2	195	56	17020	0.134868	0.330446	3.11722	LOC102169889;LOC102173185
GO:0043087	regulation of GTPase activity	biological_process	2	195	55	17020	0.130992	0.326118	3.17389	ARHGAP44;PLXNA4
GO:0030317	flagellated sperm motility	biological_process	2	195	54	17020	0.127142	0.322361	3.23267	CATSPER2;PIH1D3
GO:0034599	cellular response to oxidative stress	biological_process	2	195	52	17020	0.119528	0.317367	3.357	PNPT1;PRR5L
GO:0010951	negative regulation of endopeptidase activity	biological_process	2	195	51	17020	0.115765	0.317367	3.42283	KNG1;SPOCK2
GO:0045444	fat cell differentiation	biological_process	2	195	50	17020	0.112034	0.317367	3.49128	GDF6;LOC102181663
GO:0060326	cell chemotaxis	biological_process	2	195	49	17020	0.108336	0.312128	3.56253	CXCR5;LOC102173047
GO:0002244	hematopoietic progenitor cell differentiation	biological_process	2	195	48	17020	0.104671	0.312128	3.63675	HERC6;TMEM190
GO:0006813	potassium ion transport	biological_process	2	195	48	17020	0.104671	0.312128	3.63675	CDK2;KCNH4
GO:0006919	activation of cysteine-type endopeptidase activity involved in apoptotic process	biological_process	2	195	47	17020	0.101041	0.312128	3.71413	BAX;BCL2L11
GO:0007368	determination of left/right symmetry	biological_process	2	195	47	17020	0.101041	0.312128	3.71413	NKX3-2;TBC1D32
GO:0008543	fibroblast growth factor receptor signaling pathway	biological_process	2	195	46	17020	0.0974476	0.312128	3.79487	FGF1;FGF18
GO:0048666	neuron development	biological_process	2	195	45	17020	0.0938919	0.312128	3.8792	POU3F2;TENM3
GO:0009566	fertilization	biological_process	2	195	42	17020	0.0834645	0.312128	4.15629	BAX;CATSPER2
GO:0030324	lung development	biological_process	2	195	42	17020	0.0834645	0.312128	4.15629	FGF1;FGF18
GO:0042475	odontogenesis of dentin-containing tooth	biological_process	2	195	42	17020	0.0834645	0.312128	4.15629	BAX;BCL2L11
GO:0032092	positive regulation of protein binding	biological_process	2	195	40	17020	0.0767266	0.312128	4.3641	LOC108635183;TMEM173
GO:0042149	cellular response to glucose starvation	biological_process	2	195	40	17020	0.0767266	0.312128	4.3641	LOC102173932;LOC108634615
GO:0060041	retina development in camera-type eye	biological_process	2	195	40	17020	0.0767266	0.312128	4.3641	BAX;TBC1D32
GO:0070534	protein K63-linked ubiquitination	biological_process	2	195	39	17020	0.0734262	0.312128	4.476	LOC102169889;LOC102173185
GO:0000082	G1/S transition of mitotic cell cycle	biological_process	2	195	38	17020	0.0701734	0.312128	4.59379	CAMK2A;CDK2
GO:0009636	response to toxic substance	biological_process	2	195	38	17020	0.0701734	0.312128	4.59379	BAX;LOC108634293
GO:0042267	natural killer cell mediated cytotoxicity	biological_process	2	195	38	17020	0.0701734	0.312128	4.59379	LOC102188567;LOC102189064
GO:0043154	negative regulation of cysteine-type endopeptidase activity involved in apoptotic process	biological_process	2	195	34	17020	0.05767	0.312128	5.13424	IFI6;LOC106503930
GO:0051291	protein heterooligomerization	biological_process	2	195	33	17020	0.0546791	0.312128	5.28982	SCUBE3;YWHAB
GO:0008528	G protein-coupled peptide receptor activity	molecular_function	2	195	34	17020	0.05767	0.312128	5.13424	GALR3;RXFP4
GO:0016339	calcium-dependent cell-cell adhesion via plasma membrane cell adhesion molecules	biological_process	2	195	31	17020	0.048871	0.312128	5.6311	PCDH12;SELL
GO:0043621	protein self-association	molecular_function	2	195	35	17020	0.0607165	0.312128	4.98755	RSAD2;TMEM190
GO:0048167	regulation of synaptic plasticity	biological_process	2	195	30	17020	0.0460572	0.312128	5.8188	BRSK1;JPH3
GO:0045785	positive regulation of cell adhesion	biological_process	2	195	28	17020	0.040619	0.312128	6.23443	C1QBP;DUSP26
GO:0051480	regulation of cytosolic calcium ion concentration	biological_process	2	195	28	17020	0.040619	0.312128	6.23443	CALB1;FKBP1B
GO:0007187	G protein-coupled receptor signaling pathway, coupled to cyclic nucleotide second messenger	biological_process	2	195	27	17020	0.0379982	0.312128	6.46534	GALR3;HTR2A
GO:0042157	lipoprotein metabolic process	biological_process	2	195	26	17020	0.0354456	0.312128	6.714	APOA4;LOC102170968
GO:0042110	T cell activation	biological_process	2	195	25	17020	0.0329629	0.312128	6.98256	SLA2;TREML2
GO:2001244	positive regulation of intrinsic apoptotic signaling pathway	biological_process	2	195	25	17020	0.0329629	0.312128	6.98256	BAX;BCL2L11
GO:0003341	cilium movement	biological_process	2	195	24	17020	0.0305522	0.312128	7.2735	DNAH7;PIH1D3
GO:0014065	phosphatidylinositol 3-kinase signaling	biological_process	2	195	24	17020	0.0305522	0.312128	7.2735	C1QBP;HTR2A
GO:0043525	positive regulation of neuron apoptotic process	biological_process	2	195	23	17020	0.0282153	0.312128	7.58974	BAX;BCL2L11
GO:0051881	regulation of mitochondrial membrane potential	biological_process	2	195	23	17020	0.0282153	0.312128	7.58974	BAX;BCL2
GO:0070059	intrinsic apoptotic signaling pathway in response to endoplasmic reticulum stress	biological_process	2	195	23	17020	0.0282153	0.312128	7.58974	BAX;TMEM117
GO:0072593	reactive oxygen species metabolic process	biological_process	2	195	23	17020	0.0282153	0.312128	7.58974	IFI6;LOC106503930
GO:0050770	regulation of axonogenesis	biological_process	2	195	21	17020	0.0237715	0.312128	8.31258	BRSK1;POU3F2
GO:0032728	positive regulation of interferon-beta production	biological_process	2	195	20	17020	0.0216687	0.304625	8.72821	DDX58;IRF7
GO:0048536	spleen development	biological_process	2	195	20	17020	0.0216687	0.304625	8.72821	BCL2L11;NKX3-2
GO:0090200	positive regulation of release of cytochrome c from mitochondria	biological_process	2	195	20	17020	0.0216687	0.304625	8.72821	BAX;BCL2L11
GO:0010033	response to organic substance	biological_process	2	195	19	17020	0.019648	0.30258	9.18758	FKBP1B;LOC108634293
GO:0051209	release of sequestered calcium ion into cytosol	biological_process	2	195	19	17020	0.019648	0.30258	9.18758	FKBP1B;HTR2A
GO:2001240	negative regulation of extrinsic apoptotic signaling pathway in absence of ligand	biological_process	2	195	19	17020	0.019648	0.30258	9.18758	IFI6;LOC106503930
GO:0070584	mitochondrion morphogenesis	biological_process	2	195	18	17020	0.0177118	0.289292	9.69801	BAX;PNPT1
GO:0002230	positive regulation of defense response to virus by host	biological_process	2	195	17	17020	0.0158621	0.267177	10.2685	DDX58;TMEM173
GO:0032480	negative regulation of type I interferon production	biological_process	2	195	17	17020	0.0158621	0.267177	10.2685	HERC5;NLRC5
GO:0051928	positive regulation of calcium ion transport	biological_process	2	195	17	17020	0.0158621	0.267177	10.2685	CACNB2;CAMK2A
GO:0098586	cellular response to virus	biological_process	2	195	17	17020	0.0158621	0.267177	10.2685	IFI6;LOC106503930
GO:0001580	detection of chemical stimulus involved in sensory perception of bitter taste	biological_process	2	195	16	17020	0.0141012	0.262087	10.9103	GNAT3;RTP4
GO:0032332	positive regulation of chondrocyte differentiation	biological_process	2	195	16	17020	0.0141012	0.262087	10.9103	FGF18;GDF6
GO:2000778	positive regulation of interleukin-6 secretion	biological_process	2	195	16	17020	0.0141012	0.262087	10.9103	DDX58;F2RL1
GO:0001782	B cell homeostasis	biological_process	2	195	15	17020	0.0124314	0.243655	11.6376	BAX;BCL2L11
GO:0072332	intrinsic apoptotic signaling pathway by p53 class mediator	biological_process	2	195	15	17020	0.0124314	0.243655	11.6376	BAX;LOC102173932
GO:0008637	apoptotic mitochondrial changes	biological_process	2	195	13	17020	0.00937448	0.198151	13.428	BAX;IFIT2
GO:0061001	regulation of dendritic spine morphogenesis	biological_process	2	195	13	17020	0.00937448	0.198151	13.428	ARHGAP44;SRCIN1
GO:0048168	regulation of neuronal synaptic plasticity	biological_process	2	195	12	17020	0.00799213	0.17949	14.547	CAMK2A;JPH3
GO:0061014	positive regulation of mRNA catabolic process	biological_process	2	195	12	17020	0.00799213	0.17949	14.547	PNPT1;PRR5L
GO:0032461	positive regulation of protein oligomerization	biological_process	2	195	11	17020	0.00671042	0.157257	15.8695	BAX;LOC108634293
GO:0071360	cellular response to exogenous dsRNA	biological_process	2	195	11	17020	0.00671042	0.157257	15.8695	DDX58;TMEM173
GO:0040029	regulation of gene expression, epigenetic	biological_process	2	195	10	17020	0.00553187	0.141985	17.4564	LOC102173932;LOC108634293
GO:0042058	regulation of epidermal growth factor receptor signaling pathway	biological_process	2	195	10	17020	0.00553187	0.141985	17.4564	IFI6;LOC106503930
GO:0051298	centrosome duplication	biological_process	2	195	10	17020	0.00553187	0.141985	17.4564	BRSK1;LOC108635183
GO:0060314	regulation of ryanodine-sensitive calcium-release channel activity	biological_process	2	195	10	17020	0.00553187	0.141985	17.4564	FKBP1B;JPH3
GO:0032727	positive regulation of interferon-alpha production	biological_process	2	195	9	17020	0.00445899	0.129913	19.396	DDX58;IRF7
GO:0050709	negative regulation of protein secretion	biological_process	2	195	9	17020	0.00445899	0.129913	19.396	RSAD2;SRCIN1
GO:0061099	negative regulation of protein tyrosine kinase activity	biological_process	2	195	8	17020	0.00349438	0.107627	21.8205	PTK6;SRCIN1
GO:0019227	neuronal action potential propagation	biological_process	2	195	7	17020	0.00264066	0.0889572	24.9377	CLCN1;FKBP1B
GO:0035457	cellular response to interferon-alpha	biological_process	2	195	7	17020	0.00264066	0.0889572	24.9377	IFIT2;IFIT3
GO:0051902	negative regulation of mitochondrial depolarization	biological_process	2	195	7	17020	0.00264066	0.0889572	24.9377	IFI6;LOC106503930
GO:0031664	regulation of lipopolysaccharide-mediated signaling pathway	biological_process	2	195	6	17020	0.0019005	0.0722013	29.094	LOC102169889;LOC102173185
GO:0032020	ISG15-protein conjugation	biological_process	2	195	6	17020	0.0019005	0.0722013	29.094	HERC5;ISG15
GO:0002262	myeloid cell homeostasis	biological_process	2	195	5	17020	0.00127663	0.0598349	34.9128	BAX;BCL2L11
GO:0045926	negative regulation of growth	biological_process	2	195	5	17020	0.00127663	0.0598349	34.9128	PNPT1;PTK6
GO:0005262	calcium channel activity	molecular_function	2	195	48	17020	0.104671	0.312128	3.63675	CATSPER2;TRPM3
GO:0001664	G protein-coupled receptor binding	molecular_function	2	195	49	17020	0.108336	0.312128	3.56253	GNAT3;LOC108635183
GO:0016301	kinase activity	molecular_function	2	195	50	17020	0.112034	0.317367	3.49128	CAMK2A;CDK2
GO:0003725	double-stranded RNA binding	molecular_function	2	195	54	17020	0.127142	0.322361	3.23267	DDX58;LOC102186893
GO:0005249	voltage-gated potassium channel activity	molecular_function	2	195	54	17020	0.127142	0.322361	3.23267	KCNG4;KCNH4
GO:0051087	chaperone binding	molecular_function	2	195	54	17020	0.127142	0.322361	3.23267	BAX;PIH1D3
GO:0008233	peptidase activity	molecular_function	2	195	56	17020	0.134868	0.330446	3.11722	CASP7;HMCES
GO:0032839	dendrite cytoplasm	cellular_component	2	195	22	17020	0.0259544	0.312128	7.93473	CAMK2A;KIF5C
GO:0048786	presynaptic active zone	cellular_component	2	195	28	17020	0.040619	0.312128	6.23443	ARHGAP44;BRSK1
GO:0001917	photoreceptor inner segment	cellular_component	2	195	30	17020	0.0460572	0.312128	5.8188	GNAT3;GNGT1
GO:0005834	heterotrimeric G-protein complex	cellular_component	2	195	30	17020	0.0460572	0.312128	5.8188	GNAT3;GNGT1
GO:0001750	photoreceptor outer segment	cellular_component	2	195	39	17020	0.0734262	0.312128	4.476	GNAT3;GNGT1
GO:0034707	chloride channel complex	cellular_component	2	195	43	17020	0.0868989	0.312128	4.05963	CLCN1;CLCNKA
GO:0015030	Cajal body	cellular_component	2	195	47	17020	0.101041	0.312128	3.71413	CDK2;ISG20
GO:0003777	microtubule motor activity	molecular_function	2	195	64	17020	0.166709	0.347189	2.72756	DNAH7;KIF5C
GO:0005901	caveola	cellular_component	2	195	52	17020	0.119528	0.317367	3.357	HTR2A;LOC108634293
GO:0008076	voltage-gated potassium channel complex	cellular_component	2	195	71	17020	0.195508	0.367538	2.45865	KCNG4;KCNH4
GO:0015171	amino acid transmembrane transporter activity	molecular_function	2	195	66	17020	0.174864	0.349472	2.64491	LOC108634701;SLC7A8
GO:0000932	P-body	cellular_component	2	195	80	17020	0.233321	0.38935	2.18205	LOC102169889;LOC102173185
GO:0098793	presynapse	cellular_component	2	195	80	17020	0.233321	0.38935	2.18205	CACNB2;CALB1
GO:0055037	recycling endosome	cellular_component	2	195	95	17020	0.296993	0.437374	1.83752	ARHGAP44;LOC102173047
GO:0001650	fibrillar center	cellular_component	2	195	101	17020	0.322325	0.452187	1.72836	LOC102168713;RSAD2
GO:0030018	Z disc	cellular_component	2	195	102	17020	0.326527	0.454188	1.71141	FHOD3;FKBP1B
GO:0015630	microtubule cytoskeleton	cellular_component	2	195	111	17020	0.363994	0.481455	1.57265	LOC102168713;LOC108634615
GO:0030659	cytoplasmic vesicle membrane	cellular_component	2	195	117	17020	0.388538	0.497775	1.492	ATP10B;SNX22
GO:0005543	phospholipid binding	molecular_function	2	195	71	17020	0.195508	0.367538	2.45865	APOA4;ARHGAP44
GO:0005911	cell-cell junction	cellular_component	2	195	124	17020	0.416634	0.520484	1.40778	PCDH12;PDZD2
GO:0010008	endosome membrane	cellular_component	2	195	151	17020	0.518299	0.593128	1.15605	IRF7;SLA2
GO:0005667	transcription factor complex	cellular_component	2	195	156	17020	0.535809	0.605453	1.119	CDK2;POU3F2
GO:0042826	histone deacetylase binding	molecular_function	2	195	75	17020	0.212233	0.380034	2.32752	LOC108634293;YWHAB
GO:0015629	actin cytoskeleton	cellular_component	2	195	157	17020	0.539259	0.606807	1.11187	DDX58;SRCIN1
GO:0009897	external side of plasma membrane	cellular_component	2	195	177	17020	0.604502	0.658901	0.986238	CXCR5;LOC102173047
GO:0016604	nuclear body	cellular_component	2	195	193	17020	0.651513	0.696066	0.904477	PTK6;ZIC2
GO:0005768	endosome	cellular_component	2	195	196	17020	0.659819	0.703546	0.890633	CDK2;LAPTM4B
GO:0005764	lysosome	cellular_component	2	195	204	17020	0.681196	0.721345	0.855706	LAPTM4B;LOC108634972
GO:0005769	early endosome	cellular_component	2	195	210	17020	0.696503	0.732738	0.831258	LAPTM4B;LOC102173047
GO:0005765	lysosomal membrane	cellular_component	2	195	211	17020	0.698995	0.732738	0.827318	LAPTM4B;TMEM79
GO:0005925	focal adhesion	cellular_component	2	195	214	17020	0.706368	0.737854	0.81572	LOC108635183;YWHAB
GO:0031410	cytoplasmic vesicle	cellular_component	2	195	219	17020	0.718325	0.748892	0.797096	HTR2A;NOSTRIN
GO:0005759	mitochondrial matrix	cellular_component	2	195	231	17020	0.745363	0.771855	0.755689	ABAT;C1QBP
GO:0004197	cysteine-type endopeptidase activity	molecular_function	2	195	87	17020	0.263027	0.409153	2.00648	CASP7;LOC108635183
GO:0005856	cytoskeleton	cellular_component	2	195	321	17020	0.885518	0.893809	0.543813	CABP1;NOSTRIN
GO:0044325	ion channel binding	molecular_function	2	195	89	17020	0.271527	0.417816	1.96139	FKBP1B;KCNG4
GO:0016887	ATPase activity	molecular_function	2	195	129	17020	0.436303	0.532656	1.35321	FIGN;KIF5C
GO:0008022	protein C-terminus binding	molecular_function	2	195	130	17020	0.440195	0.535587	1.3428	FIGN;YWHAB
GO:0046983	protein dimerization activity	molecular_function	2	195	131	17020	0.444071	0.537636	1.33255	HES4;LOC108637769
GO:0004672	protein kinase activity	molecular_function	2	195	139	17020	0.474538	0.560912	1.25586	CDK2;LOC108634615
GO:0051015	actin filament binding	molecular_function	2	195	150	17020	0.514745	0.591573	1.16376	CACNB2;SHROOM1
GO:0044877	protein-containing complex binding	molecular_function	2	195	163	17020	0.559585	0.621889	1.07095	CDK2;YWHAB
GO:0003714	transcription corepressor activity	molecular_function	2	195	166	17020	0.569507	0.631044	1.05159	C1QBP;HES4
GO:0005516	calmodulin binding	molecular_function	2	195	171	17020	0.585684	0.643596	1.02084	ADCY1;CAMK2A
GO:0019899	enzyme binding	molecular_function	2	195	179	17020	0.61063	0.664237	0.975218	LOC108634293;YWHAB
GO:0000977	RNA polymerase II regulatory region sequence-specific DNA binding	molecular_function	2	195	198	17020	0.665268	0.708655	0.881637	HES4;ZIC2
GO:0001077	proximal promoter DNA-binding transcription activator activity, RNA polymerase II-specific	molecular_function	2	195	211	17020	0.698995	0.732738	0.827318	POU3F2;ZIC2
GO:0004930	G protein-coupled receptor activity	molecular_function	2	195	349	17020	0.91182	0.916924	0.500184	F2RL1;HTR2A
GO:0001849	complement component C1q binding	molecular_function	1	195	5	17020	0.0559943	0.312128	17.4564	C1QBP
GO:0003726	double-stranded RNA adenosine deaminase activity	molecular_function	1	195	5	17020	0.0559943	0.312128	17.4564	ZBP1
GO:0003854	3-beta-hydroxy-delta5-steroid dehydrogenase activity	molecular_function	1	195	5	17020	0.0559943	0.312128	17.4564	3BHSD
GO:0004563	beta-N-acetylhexosaminidase activity	molecular_function	1	195	5	17020	0.0559943	0.312128	17.4564	LOC108634972
GO:0008310	single-stranded DNA 3'-5' exodeoxyribonuclease activity	molecular_function	1	195	5	17020	0.0559943	0.312128	17.4564	ISG20
GO:0015101	organic cation transmembrane transporter activity	molecular_function	1	195	5	17020	0.0559943	0.312128	17.4564	SLC7A8
GO:0015267	channel activity	molecular_function	1	195	5	17020	0.0559943	0.312128	17.4564	BAX
GO:0031849	olfactory receptor binding	molecular_function	1	195	5	17020	0.0559943	0.312128	17.4564	RTP4
GO:0035254	glutamate receptor binding	molecular_function	1	195	5	17020	0.0559943	0.312128	17.4564	CAMK2A
GO:0045159	myosin II binding	molecular_function	1	195	5	17020	0.0559943	0.312128	17.4564	SHROOM1
GO:0070740	tubulin-glutamic acid ligase activity	molecular_function	1	195	5	17020	0.0559943	0.312128	17.4564	TTLL6
GO:0102148	N-acetyl-beta-D-galactosaminidase activity	molecular_function	1	195	5	17020	0.0559943	0.312128	17.4564	LOC108634972
GO:1902936	phosphatidylinositol bisphosphate binding	molecular_function	1	195	5	17020	0.0559943	0.312128	17.4564	LAPTM4B
GO:0004758	serine C-palmitoyltransferase activity	molecular_function	1	195	6	17020	0.066813	0.312128	14.547	SPTSSB
GO:0004791	thioredoxin-disulfide reductase activity	molecular_function	1	195	6	17020	0.066813	0.312128	14.547	TXNDC2
GO:0005499	vitamin D binding	molecular_function	1	195	6	17020	0.066813	0.312128	14.547	CALB1
GO:0005528	FK506 binding	molecular_function	1	195	6	17020	0.066813	0.312128	14.547	FKBP1B
GO:0008035	high-density lipoprotein particle binding	molecular_function	1	195	6	17020	0.066813	0.312128	14.547	LOC102170968
GO:0009931	calcium-dependent protein serine/threonine kinase activity	molecular_function	1	195	6	17020	0.066813	0.312128	14.547	CAMK2A
GO:0034511	U3 snoRNA binding	molecular_function	1	195	6	17020	0.066813	0.312128	14.547	ISG20
GO:0099635	voltage-gated calcium channel activity involved in positive regulation of presynaptic cytosolic calcium levels	molecular_function	1	195	6	17020	0.066813	0.312128	14.547	CACNB2
GO:0005000	vasopressin receptor activity	molecular_function	1	195	7	17020	0.0775084	0.312128	12.4689	LOC102188566
GO:0008494	translation activator activity	molecular_function	1	195	7	17020	0.0775084	0.312128	12.4689	C1QBP
GO:0015278	calcium-release channel activity	molecular_function	1	195	7	17020	0.0775084	0.312128	12.4689	JPH3
GO:0016494	C-X-C chemokine receptor activity	molecular_function	1	195	7	17020	0.0775084	0.312128	12.4689	CXCR5
GO:0034046	poly(G) binding	molecular_function	1	195	7	17020	0.0775084	0.312128	12.4689	PNPT1
GO:0006357	regulation of transcription by RNA polymerase II	biological_process	1	195	299	17020	0.969074	0.969974	0.291913	POU3F2
GO:0006886	intracellular protein transport	biological_process	1	195	277	17020	0.959975	0.962654	0.315098	LOC108634293
GO:0006511	ubiquitin-dependent protein catabolic process	biological_process	1	195	243	17020	0.940416	0.943918	0.359185	LOC108635183
GO:0006397	mRNA processing	biological_process	1	195	164	17020	0.850278	0.861466	0.532208	C1QBP
GO:0006281	DNA repair	biological_process	1	195	153	17020	0.829841	0.843137	0.570471	CDK2
GO:0016579	protein deubiquitination	biological_process	1	195	147	17020	0.817548	0.832216	0.593755	LOC108635183
GO:0008380	RNA splicing	biological_process	1	195	144	17020	0.811074	0.826406	0.606125	C1QBP
GO:0010629	negative regulation of gene expression	biological_process	1	195	134	17020	0.787798	0.808806	0.651359	POU3F2
GO:0007507	heart development	biological_process	1	195	128	17020	0.772485	0.795357	0.681891	TBC1D32
GO:0030198	extracellular matrix organization	biological_process	1	195	128	17020	0.772485	0.795357	0.681891	SPOCK2
GO:0000155	phosphorelay sensor kinase activity	molecular_function	1	195	8	17020	0.0880819	0.312128	10.9103	KCNH4
GO:0030036	actin cytoskeleton organization	biological_process	1	195	121	17020	0.753225	0.778502	0.721339	SHROOM1
GO:0008381	mechanosensitive ion channel activity	molecular_function	1	195	8	17020	0.0880819	0.312128	10.9103	TMC2
GO:0008568	microtubule-severing ATPase activity	molecular_function	1	195	8	17020	0.0880819	0.312128	10.9103	FIGN
GO:0050821	protein stabilization	biological_process	1	195	121	17020	0.753225	0.778502	0.721339	LOC108635183
GO:0008360	regulation of cell shape	biological_process	1	195	115	17020	0.735432	0.763772	0.758974	PLXNA4
GO:0017127	cholesterol transporter activity	molecular_function	1	195	8	17020	0.0880819	0.312128	10.9103	APOA4
GO:0000165	MAPK cascade	biological_process	1	195	108	17020	0.713054	0.744117	0.808167	YWHAB
GO:0006334	nucleosome assembly	biological_process	1	195	105	17020	0.702896	0.735653	0.831258	LOC102184572
GO:0030619	U1 snRNA binding	molecular_function	1	195	8	17020	0.0880819	0.312128	10.9103	ISG20
GO:0032794	GTPase activating protein binding	molecular_function	1	195	8	17020	0.0880819	0.312128	10.9103	CAMK2A
GO:0006364	rRNA processing	biological_process	1	195	104	17020	0.699432	0.732738	0.83925	ISG20
GO:0055114	oxidation-reduction process	biological_process	1	195	104	17020	0.699432	0.732738	0.83925	GSTO2
GO:0034220	ion transmembrane transport	biological_process	1	195	103	17020	0.695927	0.732738	0.847399	CLCN1
GO:0042391	regulation of membrane potential	biological_process	1	195	98	17020	0.677782	0.718436	0.890633	KCNH4
GO:0001764	neuron migration	biological_process	1	195	90	17020	0.646485	0.69138	0.969801	BAX
GO:0016042	lipid catabolic process	biological_process	1	195	87	17020	0.633984	0.680035	1.00324	PLCXD2
GO:0005975	carbohydrate metabolic process	biological_process	1	195	85	17020	0.625407	0.672843	1.02685	LOC108634972
GO:0007189	adenylate cyclase-activating G protein-coupled receptor signaling pathway	biological_process	1	195	85	17020	0.625407	0.672843	1.02685	ADCY1
GO:0007417	central nervous system development	biological_process	1	195	83	17020	0.61663	0.667397	1.05159	HAPLN4
GO:0043524	negative regulation of neuron apoptotic process	biological_process	1	195	83	17020	0.61663	0.667397	1.05159	BAX
GO:0090090	negative regulation of canonical Wnt signaling pathway	biological_process	1	195	82	17020	0.612165	0.665236	1.06442	LOC102181663
GO:0006887	exocytosis	biological_process	1	195	81	17020	0.607648	0.661661	1.07756	SRCIN1
GO:0006470	protein dephosphorylation	biological_process	1	195	77	17020	0.589052	0.645323	1.13353	PTPRR
GO:0042493	response to drug	biological_process	1	195	77	17020	0.589052	0.645323	1.13353	HTR2A
GO:0001501	skeletal system development	biological_process	1	195	75	17020	0.579428	0.639328	1.16376	NKX3-2
GO:0006413	translational initiation	biological_process	1	195	74	17020	0.574532	0.635226	1.17949	LOC102190429
GO:0006629	lipid metabolic process	biological_process	1	195	74	17020	0.574532	0.635226	1.17949	LOC102170968
GO:0035023	regulation of Rho protein signal transduction	biological_process	1	195	73	17020	0.569579	0.631044	1.19564	ECT2L
GO:1990830	cellular response to leukemia inhibitory factor	biological_process	1	195	70	17020	0.554374	0.620577	1.24689	SPOCK2
GO:0001933	negative regulation of protein phosphorylation	biological_process	1	195	68	17020	0.543942	0.610166	1.28356	PRR5L
GO:0006367	transcription initiation from RNA polymerase II promoter	biological_process	1	195	67	17020	0.538636	0.606739	1.30272	MAML3
GO:0050896	response to stimulus	biological_process	1	195	67	17020	0.538636	0.606739	1.30272	CABP1
GO:0009968	negative regulation of signal transduction	biological_process	1	195	66	17020	0.533267	0.603213	1.32246	PRR5L
GO:0051726	regulation of cell cycle	biological_process	1	195	66	17020	0.533267	0.603213	1.32246	BAX
GO:0071356	cellular response to tumor necrosis factor	biological_process	1	195	66	17020	0.533267	0.603213	1.32246	LOC102186299
GO:0009653	anatomical structure morphogenesis	biological_process	1	195	65	17020	0.527837	0.599587	1.3428	LOC108634348
GO:0004115	3',5'-cyclic-AMP phosphodiesterase activity	molecular_function	1	195	9	17020	0.0985347	0.312128	9.69801	PDE4C
GO:0004527	exonuclease activity	molecular_function	1	195	9	17020	0.0985347	0.312128	9.69801	ISG20
GO:0032869	cellular response to insulin stimulus	biological_process	1	195	65	17020	0.527837	0.599587	1.3428	CDK2
GO:0043330	response to exogenous dsRNA	biological_process	1	195	65	17020	0.527837	0.599587	1.3428	DDX58
GO:0008331	high voltage-gated calcium channel activity	molecular_function	1	195	9	17020	0.0985347	0.312128	9.69801	CACNB2
GO:0008376	acetylgalactosaminyltransferase activity	molecular_function	1	195	9	17020	0.0985347	0.312128	9.69801	B3GALT1
GO:0034976	response to endoplasmic reticulum stress	biological_process	1	195	64	17020	0.522344	0.59649	1.36378	BCL2L11
GO:0051897	positive regulation of protein kinase B signaling	biological_process	1	195	64	17020	0.522344	0.59649	1.36378	C1QBP
GO:0031386	protein tag	molecular_function	1	195	9	17020	0.0985347	0.312128	9.69801	ISG15
GO:0051289	protein homotetramerization	biological_process	1	195	60	17020	0.499728	0.578011	1.4547	DPYS
GO:0071277	cellular response to calcium ion	biological_process	1	195	58	17020	0.488023	0.570596	1.50486	ADCY1
GO:0007160	cell-matrix adhesion	biological_process	1	195	57	17020	0.48207	0.56609	1.53126	BCL2L11
GO:0007409	axonogenesis	biological_process	1	195	57	17020	0.48207	0.56609	1.53126	BRSK1
GO:0045454	cell redox homeostasis	biological_process	1	195	57	17020	0.48207	0.56609	1.53126	TXNDC2
GO:0042288	MHC class I protein binding	molecular_function	1	195	9	17020	0.0985347	0.312128	9.69801	LOC102190927
GO:0006865	amino acid transport	biological_process	1	195	56	17020	0.476047	0.561464	1.55861	LOC108634701
GO:0071456	cellular response to hypoxia	biological_process	1	195	56	17020	0.476047	0.561464	1.55861	GNGT1
GO:0050900	leukocyte migration	biological_process	1	195	55	17020	0.469954	0.556104	1.58695	F2RL1
GO:0000187	activation of MAPK activity	biological_process	1	195	54	17020	0.463791	0.550625	1.61633	FGF1
GO:0044548	S100 protein binding	molecular_function	1	195	9	17020	0.0985347	0.312128	9.69801	FGF1
GO:0002286	T cell activation involved in immune response	biological_process	1	195	54	17020	0.463791	0.550625	1.61633	F2RL1
GO:0006816	calcium ion transport	biological_process	1	195	54	17020	0.463791	0.550625	1.61633	CAMK2A
GO:0051378	serotonin binding	molecular_function	1	195	9	17020	0.0985347	0.312128	9.69801	HTR2A
GO:0007224	smoothened signaling pathway	biological_process	1	195	54	17020	0.463791	0.550625	1.61633	TBC1D32
GO:0070492	oligosaccharide binding	molecular_function	1	195	9	17020	0.0985347	0.312128	9.69801	SELL
GO:0007626	locomotory behavior	biological_process	1	195	54	17020	0.463791	0.550625	1.61633	CALB1
GO:0016236	macroautophagy	biological_process	1	195	53	17020	0.457557	0.546837	1.64683	LOC108634615
GO:0045666	positive regulation of neuron differentiation	biological_process	1	195	53	17020	0.457557	0.546837	1.64683	GDF6
GO:0051028	mRNA transport	biological_process	1	195	53	17020	0.457557	0.546837	1.64683	KIF5C
GO:0051321	meiotic cell cycle	biological_process	1	195	53	17020	0.457557	0.546837	1.64683	CDK2
GO:0007613	memory	biological_process	1	195	51	17020	0.444871	0.537636	1.71141	JPH3
GO:0006614	SRP-dependent cotranslational protein targeting to membrane	biological_process	1	195	50	17020	0.438418	0.534028	1.74564	LOC102190429
GO:0030509	BMP signaling pathway	biological_process	1	195	49	17020	0.431891	0.528678	1.78127	GDF6
GO:0032088	negative regulation of NF-kappaB transcription factor activity	biological_process	1	195	49	17020	0.431891	0.528678	1.78127	NLRC5
GO:0033138	positive regulation of peptidyl-serine phosphorylation	biological_process	1	195	49	17020	0.431891	0.528678	1.78127	LOC108634293
GO:0034605	cellular response to heat	biological_process	1	195	49	17020	0.431891	0.528678	1.78127	FGF1
GO:0061024	membrane organization	biological_process	1	195	49	17020	0.431891	0.528678	1.78127	YWHAB
GO:0008104	protein localization	biological_process	1	195	48	17020	0.425288	0.523954	1.81838	GNGT1
GO:0006302	double-strand break repair	biological_process	1	195	47	17020	0.418608	0.520484	1.85706	PARP1
GO:0004535	poly(A)-specific ribonuclease activity	molecular_function	1	195	10	17020	0.108868	0.312128	8.72821	PNLDC1
GO:0005001	transmembrane receptor protein tyrosine phosphatase activity	molecular_function	1	195	10	17020	0.108868	0.312128	8.72821	PTPRR
GO:0008584	male gonad development	biological_process	1	195	47	17020	0.418608	0.520484	1.85706	BCL2L11
GO:0048511	rhythmic process	biological_process	1	195	47	17020	0.418608	0.520484	1.85706	ADCY1
GO:0120162	positive regulation of cold-induced thermogenesis	biological_process	1	195	47	17020	0.418608	0.520484	1.85706	PLAC8
GO:0007169	transmembrane receptor protein tyrosine kinase signaling pathway	biological_process	1	195	46	17020	0.411851	0.516251	1.89744	PTK6
GO:0008081	phosphoric diester hydrolase activity	molecular_function	1	195	10	17020	0.108868	0.312128	8.72821	PLCXD2
GO:0008131	primary amine oxidase activity	molecular_function	1	195	10	17020	0.108868	0.312128	8.72821	LOC108634352
GO:0032981	mitochondrial respiratory chain complex I assembly	biological_process	1	195	46	17020	0.411851	0.516251	1.89744	TMEM126B
GO:0042632	cholesterol homeostasis	biological_process	1	195	46	17020	0.411851	0.516251	1.89744	APOA4
GO:0019855	calcium channel inhibitor activity	molecular_function	1	195	10	17020	0.108868	0.312128	8.72821	FKBP1B
GO:0070588	calcium ion transmembrane transport	biological_process	1	195	46	17020	0.411851	0.516251	1.89744	TRPM3
GO:0007612	learning	biological_process	1	195	45	17020	0.405016	0.510652	1.9396	JPH3
GO:0031681	G-protein beta-subunit binding	molecular_function	1	195	10	17020	0.108868	0.312128	8.72821	F2RL1
GO:0071347	cellular response to interleukin-1	biological_process	1	195	44	17020	0.398103	0.502523	1.98368	LOC102186299
GO:0000902	cell morphogenesis	biological_process	1	195	43	17020	0.391109	0.497775	2.02982	SHROOM1
GO:0006661	phosphatidylinositol biosynthetic process	biological_process	1	195	43	17020	0.391109	0.497775	2.02982	LOC102177151
GO:0008203	cholesterol metabolic process	biological_process	1	195	43	17020	0.391109	0.497775	2.02982	LOC102170968
GO:0031122	cytoplasmic microtubule organization	biological_process	1	195	43	17020	0.391109	0.497775	2.02982	FIGN
GO:0007565	female pregnancy	biological_process	1	195	42	17020	0.384034	0.493823	2.07814	BCL2
GO:0031647	regulation of protein stability	biological_process	1	195	42	17020	0.384034	0.493823	2.07814	LOC108634293
GO:0042733	embryonic digit morphogenesis	biological_process	1	195	42	17020	0.384034	0.493823	2.07814	TBC1D32
GO:0007416	synapse assembly	biological_process	1	195	41	17020	0.376878	0.490669	2.12883	SPOCK2
GO:0009267	cellular response to starvation	biological_process	1	195	41	17020	0.376878	0.490669	2.12883	LOC108635183
GO:0043488	regulation of mRNA stability	biological_process	1	195	41	17020	0.376878	0.490669	2.12883	YWHAB
GO:0097638	L-arginine import across plasma membrane	biological_process	1	195	41	17020	0.376878	0.490669	2.12883	LOC108634701
GO:0000982	transcription factor activity, RNA polymerase II proximal promoter sequence-specific DNA binding	molecular_function	1	195	11	17020	0.119084	0.317367	7.93473	IRF7
GO:0004016	adenylate cyclase activity	molecular_function	1	195	11	17020	0.119084	0.317367	7.93473	ADCY1
GO:1900026	positive regulation of substrate adhesion-dependent cell spreading	biological_process	1	195	41	17020	0.376878	0.490669	2.12883	C1QBP
GO:1903352	L-ornithine transmembrane transport	biological_process	1	195	41	17020	0.376878	0.490669	2.12883	LOC108634701
GO:0006869	lipid transport	biological_process	1	195	40	17020	0.369639	0.485939	2.18205	LOC102170968
GO:0008199	ferric iron binding	molecular_function	1	195	11	17020	0.119084	0.317367	7.93473	MIOX
GO:0009791	post-embryonic development	biological_process	1	195	40	17020	0.369639	0.485939	2.18205	BCL2L11
GO:0010389	regulation of G2/M transition of mitotic cell cycle	biological_process	1	195	40	17020	0.369639	0.485939	2.18205	CDK2
GO:0042060	wound healing	biological_process	1	195	40	17020	0.369639	0.485939	2.18205	LOC102188566
GO:0006805	xenobiotic metabolic process	biological_process	1	195	39	17020	0.362316	0.479824	2.238	GSTO2
GO:0021766	hippocampus development	biological_process	1	195	39	17020	0.362316	0.479824	2.238	3BHSD
GO:0071300	cellular response to retinoic acid	biological_process	1	195	39	17020	0.362316	0.479824	2.238	PTK6
GO:0006612	protein targeting to membrane	biological_process	1	195	38	17020	0.354908	0.472919	2.2969	RTP4
GO:0007188	adenylate cyclase-modulating G protein-coupled receptor signaling pathway	biological_process	1	195	38	17020	0.354908	0.472919	2.2969	GNAT3
GO:0046935	1-phosphatidylinositol-3-kinase regulator activity	molecular_function	1	195	11	17020	0.119084	0.317367	7.93473	SLA2
GO:0048156	tau protein binding	molecular_function	1	195	11	17020	0.119084	0.317367	7.93473	LOC108634293
GO:0032465	regulation of cytokinesis	biological_process	1	195	38	17020	0.354908	0.472919	2.2969	LOC108634615
GO:0060395	SMAD protein signal transduction	biological_process	1	195	38	17020	0.354908	0.472919	2.2969	GDF6
GO:0001756	somitogenesis	biological_process	1	195	37	17020	0.347415	0.468142	2.35897	HES4
GO:0007265	Ras protein signal transduction	biological_process	1	195	37	17020	0.347415	0.468142	2.35897	CDK2
GO:0008544	epidermis development	biological_process	1	195	37	17020	0.347415	0.468142	2.35897	POU3F2
GO:0045669	positive regulation of osteoblast differentiation	biological_process	1	195	37	17020	0.347415	0.468142	2.35897	LOC106501751
GO:0070268	cornification	biological_process	1	195	37	17020	0.347415	0.468142	2.35897	TMEM79
GO:0005539	glycosaminoglycan binding	molecular_function	1	195	12	17020	0.129183	0.322361	7.2735	SPOCK2
GO:1905515	non-motile cilium assembly	biological_process	1	195	37	17020	0.347415	0.468142	2.35897	TBC1D32
GO:0009749	response to glucose	biological_process	1	195	36	17020	0.339836	0.463139	2.4245	FKBP1B
GO:0010811	positive regulation of cell-substrate adhesion	biological_process	1	195	36	17020	0.339836	0.463139	2.4245	SPOCK2
GO:0045600	positive regulation of fat cell differentiation	biological_process	1	195	36	17020	0.339836	0.463139	2.4245	HTR2A
GO:0017160	Ral GTPase binding	molecular_function	1	195	12	17020	0.129183	0.322361	7.2735	LOC108635183
GO:0050727	regulation of inflammatory response	biological_process	1	195	36	17020	0.339836	0.463139	2.4245	LOC102188566
GO:0050885	neuromuscular process controlling balance	biological_process	1	195	36	17020	0.339836	0.463139	2.4245	JPH3
GO:0051781	positive regulation of cell division	biological_process	1	195	36	17020	0.339836	0.463139	2.4245	FGF1
GO:0007157	heterophilic cell-cell adhesion via plasma membrane cell adhesion molecules	biological_process	1	195	35	17020	0.332169	0.458371	2.49377	TENM3
GO:0008277	regulation of G protein-coupled receptor signaling pathway	biological_process	1	195	35	17020	0.332169	0.458371	2.49377	LOC108635183
GO:0034644	cellular response to UV	biological_process	1	195	35	17020	0.332169	0.458371	2.49377	BAX
GO:0007032	endosome organization	biological_process	1	195	34	17020	0.324413	0.452187	2.56712	LAPTM4B
GO:0008202	steroid metabolic process	biological_process	1	195	34	17020	0.324413	0.452187	2.56712	LOC102177638
GO:0030218	erythrocyte differentiation	biological_process	1	195	34	17020	0.324413	0.452187	2.56712	CASP3
GO:0043010	camera-type eye development	biological_process	1	195	34	17020	0.324413	0.452187	2.56712	TBC1D32
GO:0043124	negative regulation of I-kappaB kinase/NF-kappaB signaling	biological_process	1	195	34	17020	0.324413	0.452187	2.56712	LOC102188566
GO:0045787	positive regulation of cell cycle	biological_process	1	195	34	17020	0.324413	0.452187	2.56712	BCL2L11
GO:0008028	monocarboxylic acid transmembrane transporter activity	molecular_function	1	195	13	17020	0.139168	0.330446	6.714	LOC102180151
GO:0016597	amino acid binding	molecular_function	1	195	13	17020	0.139168	0.330446	6.714	DPYS
GO:0016616	oxidoreductase activity, acting on the CH-OH group of donors, NAD or NADP as acceptor	molecular_function	1	195	13	17020	0.139168	0.330446	6.714	3BHSD
GO:0017154	semaphorin receptor activity	molecular_function	1	195	13	17020	0.139168	0.330446	6.714	PLXNA4
GO:0046854	phosphatidylinositol phosphorylation	biological_process	1	195	34	17020	0.324413	0.452187	2.56712	SLA2
GO:0051017	actin filament bundle assembly	biological_process	1	195	34	17020	0.324413	0.452187	2.56712	SHROOM1
GO:0032041	NAD-dependent histone deacetylase activity (H3-K14 specific)	molecular_function	1	195	13	17020	0.139168	0.330446	6.714	LOC108634293
GO:0070301	cellular response to hydrogen peroxide	biological_process	1	195	34	17020	0.324413	0.452187	2.56712	LOC108634293
GO:0007200	phospholipase C-activating G protein-coupled receptor signaling pathway	biological_process	1	195	33	17020	0.316567	0.449617	2.64491	HTR2A
GO:0014068	positive regulation of phosphatidylinositol 3-kinase signaling	biological_process	1	195	33	17020	0.316567	0.449617	2.64491	F2RL1
GO:0030097	hemopoiesis	biological_process	1	195	33	17020	0.316567	0.449617	2.64491	LOC102173932
GO:0006487	protein N-linked glycosylation	biological_process	1	195	32	17020	0.308631	0.440668	2.72756	B3GALT1
GO:0052629	phosphatidylinositol-3,5-bisphosphate 3-phosphatase activity	molecular_function	1	195	13	17020	0.139168	0.330446	6.714	LOC102177151
GO:0007611	learning or memory	biological_process	1	195	32	17020	0.308631	0.440668	2.72756	GALR3
GO:0030178	negative regulation of Wnt signaling pathway	biological_process	1	195	32	17020	0.308631	0.440668	2.72756	LOC102181663
GO:0031397	negative regulation of protein ubiquitination	biological_process	1	195	32	17020	0.308631	0.440668	2.72756	ISG15
GO:0042752	regulation of circadian rhythm	biological_process	1	195	32	17020	0.308631	0.440668	2.72756	ADCY1
GO:0004198	calcium-dependent cysteine-type endopeptidase activity	molecular_function	1	195	14	17020	0.149038	0.336114	6.23443	CAPN12
GO:0004438	phosphatidylinositol-3-phosphatase activity	molecular_function	1	195	14	17020	0.149038	0.336114	6.23443	LOC102177151
GO:0005261	cation channel activity	molecular_function	1	195	14	17020	0.149038	0.336114	6.23443	TRPM3
GO:0043408	regulation of MAPK cascade	biological_process	1	195	32	17020	0.308631	0.440668	2.72756	GDF6
GO:0048468	cell development	biological_process	1	195	32	17020	0.308631	0.440668	2.72756	GDF6
GO:0050731	positive regulation of peptidyl-tyrosine phosphorylation	biological_process	1	195	32	17020	0.308631	0.440668	2.72756	HTR2A
GO:0071526	semaphorin-plexin signaling pathway	biological_process	1	195	32	17020	0.308631	0.440668	2.72756	PLXNA4
GO:1902476	chloride transmembrane transport	biological_process	1	195	32	17020	0.308631	0.440668	2.72756	CLCN1
GO:0006695	cholesterol biosynthetic process	biological_process	1	195	31	17020	0.300604	0.437906	2.81555	APOA4
GO:0030837	negative regulation of actin filament polymerization	biological_process	1	195	31	17020	0.300604	0.437906	2.81555	FHOD3
GO:0048813	dendrite morphogenesis	biological_process	1	195	31	17020	0.300604	0.437906	2.81555	CAMK2A
GO:0006605	protein targeting	biological_process	1	195	30	17020	0.292483	0.432947	2.9094	YWHAB
GO:0021987	cerebral cortex development	biological_process	1	195	30	17020	0.292483	0.432947	2.9094	BAX
GO:0045786	negative regulation of cell cycle	biological_process	1	195	30	17020	0.292483	0.432947	2.9094	THAP5
GO:0048706	embryonic skeletal system development	biological_process	1	195	30	17020	0.292483	0.432947	2.9094	NKX3-2
GO:0006958	complement activation, classical pathway	biological_process	1	195	29	17020	0.284269	0.426206	3.00973	C1QBP
GO:0007162	negative regulation of cell adhesion	biological_process	1	195	29	17020	0.284269	0.426206	3.00973	PLXNA4
GO:0045747	positive regulation of Notch signaling pathway	biological_process	1	195	29	17020	0.284269	0.426206	3.00973	MAML3
GO:0050679	positive regulation of epithelial cell proliferation	biological_process	1	195	29	17020	0.284269	0.426206	3.00973	FGF1
GO:0008654	phospholipid biosynthetic process	biological_process	1	195	28	17020	0.27596	0.417816	3.11722	SERINC4
GO:0010595	positive regulation of endothelial cell migration	biological_process	1	195	28	17020	0.27596	0.417816	3.11722	FGF1
GO:0010862	positive regulation of pathway-restricted SMAD protein phosphorylation	biological_process	1	195	28	17020	0.27596	0.417816	3.11722	GDF6
GO:0034446	substrate adhesion-dependent cell spreading	biological_process	1	195	28	17020	0.27596	0.417816	3.11722	SRCIN1
GO:0043406	positive regulation of MAP kinase activity	biological_process	1	195	28	17020	0.27596	0.417816	3.11722	FGF18
GO:0045214	sarcomere organization	biological_process	1	195	28	17020	0.27596	0.417816	3.11722	FHOD3
GO:0048538	thymus development	biological_process	1	195	28	17020	0.27596	0.417816	3.11722	BCL2L11
GO:0016241	regulation of macroautophagy	biological_process	1	195	27	17020	0.267555	0.413215	3.23267	LOC108634293
GO:0030073	insulin secretion	biological_process	1	195	27	17020	0.267555	0.413215	3.23267	FKBP1B
GO:0030501	positive regulation of bone mineralization	biological_process	1	195	27	17020	0.267555	0.413215	3.23267	ISG15
GO:0048240	sperm capacitation	biological_process	1	195	27	17020	0.267555	0.413215	3.23267	CATSPER2
GO:0007026	negative regulation of microtubule depolymerization	biological_process	1	195	26	17020	0.259053	0.403553	3.357	LOC108634293
GO:0007281	germ cell development	biological_process	1	195	26	17020	0.259053	0.403553	3.357	BAX
GO:0050321	tau-protein kinase activity	molecular_function	1	195	15	17020	0.158795	0.344429	5.8188	BRSK1
GO:0009409	response to cold	biological_process	1	195	26	17020	0.259053	0.403553	3.357	PLAC8
GO:0009411	response to UV	biological_process	1	195	26	17020	0.259053	0.403553	3.357	BRSK1
GO:0010507	negative regulation of autophagy	biological_process	1	195	26	17020	0.259053	0.403553	3.357	LOC102177151
GO:0043280	positive regulation of cysteine-type endopeptidase activity involved in apoptotic process	biological_process	1	195	26	17020	0.259053	0.403553	3.357	BCL2L11
GO:0045880	positive regulation of smoothened signaling pathway	biological_process	1	195	26	17020	0.259053	0.403553	3.357	SCUBE3
GO:0048705	skeletal system morphogenesis	biological_process	1	195	26	17020	0.259053	0.403553	3.357	NKX3-2
GO:0060333	interferon-gamma-mediated signaling pathway	biological_process	1	195	26	17020	0.259053	0.403553	3.357	IRF7
GO:0007029	endoplasmic reticulum organization	biological_process	1	195	25	17020	0.250453	0.397041	3.49128	SPTSSB
GO:0030216	keratinocyte differentiation	biological_process	1	195	25	17020	0.250453	0.397041	3.49128	CASP3
GO:0004012	phospholipid-translocating ATPase activity	molecular_function	1	195	16	17020	0.168442	0.347189	5.45513	ATP10B
GO:0008234	cysteine-type peptidase activity	molecular_function	1	195	16	17020	0.168442	0.347189	5.45513	CASP7
GO:0050767	regulation of neurogenesis	biological_process	1	195	25	17020	0.250453	0.397041	3.49128	HES4
GO:0008574	ATP-dependent microtubule motor activity, plus-end-directed	molecular_function	1	195	16	17020	0.168442	0.347189	5.45513	KIF5C
GO:0050772	positive regulation of axonogenesis	biological_process	1	195	25	17020	0.250453	0.397041	3.49128	PLXNA4
GO:0015179	L-amino acid transmembrane transporter activity	molecular_function	1	195	16	17020	0.168442	0.347189	5.45513	SLC7A8
GO:0051482	positive regulation of cytosolic calcium ion concentration involved in phospholipase C-activating G protein-coupled signaling pathway	biological_process	1	195	25	17020	0.250453	0.397041	3.49128	F2RL1
GO:0061512	protein localization to cilium	biological_process	1	195	25	17020	0.250453	0.397041	3.49128	TBC1D32
GO:0086091	regulation of heart rate by cardiac conduction	biological_process	1	195	25	17020	0.250453	0.397041	3.49128	CACNB2
GO:0000413	protein peptidyl-prolyl isomerization	biological_process	1	195	24	17020	0.241753	0.390134	3.63675	FKBP1B
GO:0047023	androsterone dehydrogenase activity	molecular_function	1	195	16	17020	0.168442	0.347189	5.45513	LOC102177638
GO:0047086	ketosteroid monooxygenase activity	molecular_function	1	195	16	17020	0.168442	0.347189	5.45513	LOC102177638
GO:0001578	microtubule bundle formation	biological_process	1	195	24	17020	0.241753	0.390134	3.63675	TTLL6
GO:0002088	lens development in camera-type eye	biological_process	1	195	24	17020	0.241753	0.390134	3.63675	TBC1D32
GO:0006471	protein ADP-ribosylation	biological_process	1	195	24	17020	0.241753	0.390134	3.63675	PARP1
GO:0007269	neurotransmitter secretion	biological_process	1	195	24	17020	0.241753	0.390134	3.63675	BRSK1
GO:0010634	positive regulation of epithelial cell migration	biological_process	1	195	24	17020	0.241753	0.390134	3.63675	LOC108634293
GO:0016575	histone deacetylation	biological_process	1	195	24	17020	0.241753	0.390134	3.63675	LOC108634293
GO:0030010	establishment of cell polarity	biological_process	1	195	24	17020	0.241753	0.390134	3.63675	BRSK1
GO:0032418	lysosome localization	biological_process	1	195	24	17020	0.241753	0.390134	3.63675	LOC108634293
GO:0051402	neuron apoptotic process	biological_process	1	195	24	17020	0.241753	0.390134	3.63675	BAX
GO:0001965	G-protein alpha-subunit binding	molecular_function	1	195	17	17020	0.177978	0.349472	5.13424	F2RL1
GO:0000079	regulation of cyclin-dependent protein serine/threonine kinase activity	biological_process	1	195	23	17020	0.232953	0.38935	3.79487	HERC5
GO:0008569	ATP-dependent microtubule motor activity, minus-end-directed	molecular_function	1	195	17	17020	0.177978	0.349472	5.13424	DNAH7
GO:0002931	response to ischemia	biological_process	1	195	23	17020	0.232953	0.38935	3.79487	CAMK2A
GO:0016229	steroid dehydrogenase activity	molecular_function	1	195	17	17020	0.177978	0.349472	5.13424	LOC102177638
GO:0005977	glycogen metabolic process	biological_process	1	195	23	17020	0.232953	0.38935	3.79487	PCDH12
GO:0008625	extrinsic apoptotic signaling pathway via death domain receptors	biological_process	1	195	23	17020	0.232953	0.38935	3.79487	BAX
GO:0050840	extracellular matrix binding	molecular_function	1	195	17	17020	0.177978	0.349472	5.13424	SPOCK2
GO:0030879	mammary gland development	biological_process	1	195	23	17020	0.232953	0.38935	3.79487	BCL2L11
GO:0035025	positive regulation of Rho protein signal transduction	biological_process	1	195	23	17020	0.232953	0.38935	3.79487	F2RL1
GO:0043392	negative regulation of DNA binding	biological_process	1	195	23	17020	0.232953	0.38935	3.79487	LOC102173932
GO:0043552	positive regulation of phosphatidylinositol 3-kinase activity	biological_process	1	195	23	17020	0.232953	0.38935	3.79487	LOC108634615
GO:0070536	protein K63-linked deubiquitination	biological_process	1	195	23	17020	0.232953	0.38935	3.79487	LOC108635183
GO:0006693	prostaglandin metabolic process	biological_process	1	195	22	17020	0.224051	0.385211	3.96737	LOC102177638
GO:0006694	steroid biosynthetic process	biological_process	1	195	22	17020	0.224051	0.385211	3.96737	3BHSD
GO:0006812	cation transport	biological_process	1	195	22	17020	0.224051	0.385211	3.96737	TRPM3
GO:0006953	acute-phase response	biological_process	1	195	22	17020	0.224051	0.385211	3.96737	LOC102170968
GO:0007528	neuromuscular junction development	biological_process	1	195	22	17020	0.224051	0.385211	3.96737	CACNB2
GO:0051787	misfolded protein binding	molecular_function	1	195	18	17020	0.187405	0.362048	4.849	LOC108634293
GO:0021915	neural tube development	biological_process	1	195	22	17020	0.224051	0.385211	3.96737	TBC1D32
GO:0032467	positive regulation of cytokinesis	biological_process	1	195	22	17020	0.224051	0.385211	3.96737	CXCR5
GO:0045595	regulation of cell differentiation	biological_process	1	195	22	17020	0.224051	0.385211	3.96737	SPOCK2
GO:0046513	ceramide biosynthetic process	biological_process	1	195	22	17020	0.224051	0.385211	3.96737	SPTSSB
GO:0046627	negative regulation of insulin receptor signaling pathway	biological_process	1	195	22	17020	0.224051	0.385211	3.96737	SLA2
GO:0051262	protein tetramerization	biological_process	1	195	22	17020	0.224051	0.385211	3.96737	TRPM3
GO:0070207	protein homotrimerization	biological_process	1	195	22	17020	0.224051	0.385211	3.96737	PNPT1
GO:0040018	positive regulation of multicellular organism growth	biological_process	1	195	21	17020	0.215047	0.380034	4.15629	POU3F2
GO:0005184	neuropeptide hormone activity	molecular_function	1	195	19	17020	0.196725	0.367538	4.59379	VGF
GO:0045332	phospholipid translocation	biological_process	1	195	21	17020	0.215047	0.380034	4.15629	ATP10B
GO:0048025	negative regulation of mRNA splicing, via spliceosome	biological_process	1	195	21	17020	0.215047	0.380034	4.15629	C1QBP
GO:0016303	1-phosphatidylinositol-3-kinase activity	molecular_function	1	195	19	17020	0.196725	0.367538	4.59379	LOC108634615
GO:0030594	neurotransmitter receptor activity	molecular_function	1	195	19	17020	0.196725	0.367538	4.59379	HTR2A
GO:0031210	phosphatidylcholine binding	molecular_function	1	195	19	17020	0.196725	0.367538	4.59379	APOA4
GO:0051591	response to cAMP	biological_process	1	195	21	17020	0.215047	0.380034	4.15629	CDK2
GO:0071479	cellular response to ionizing radiation	biological_process	1	195	21	17020	0.215047	0.380034	4.15629	LOC102173932
GO:1900745	positive regulation of p38MAPK cascade	biological_process	1	195	21	17020	0.215047	0.380034	4.15629	GDF6
GO:0001958	endochondral ossification	biological_process	1	195	20	17020	0.205939	0.370621	4.3641	FGF18
GO:0006370	7-methylguanosine mRNA capping	biological_process	1	195	20	17020	0.205939	0.370621	4.3641	CMTR2
GO:0004683	calmodulin-dependent protein kinase activity	molecular_function	1	195	20	17020	0.205939	0.370621	4.3641	CAMK2A
GO:0004993	G protein-coupled serotonin receptor activity	molecular_function	1	195	20	17020	0.205939	0.370621	4.3641	HTR2A
GO:0007602	phototransduction	biological_process	1	195	20	17020	0.205939	0.370621	4.3641	GNGT1
GO:0010942	positive regulation of cell death	biological_process	1	195	20	17020	0.205939	0.370621	4.3641	BCL2L11
GO:0019933	cAMP-mediated signaling	biological_process	1	195	20	17020	0.205939	0.370621	4.3641	ADCY1
GO:0031016	pancreas development	biological_process	1	195	20	17020	0.205939	0.370621	4.3641	NKX3-2
GO:0038083	peptidyl-tyrosine autophosphorylation	biological_process	1	195	20	17020	0.205939	0.370621	4.3641	PTK6
GO:0031683	G-protein beta/gamma-subunit complex binding	molecular_function	1	195	20	17020	0.205939	0.370621	4.3641	GNAT3
GO:0042113	B cell activation	biological_process	1	195	20	17020	0.205939	0.370621	4.3641	CXCR5
GO:0042448	progesterone metabolic process	biological_process	1	195	20	17020	0.205939	0.370621	4.3641	LOC102177638
GO:0044597	daunorubicin metabolic process	biological_process	1	195	20	17020	0.205939	0.370621	4.3641	LOC102177638
GO:0043015	gamma-tubulin binding	molecular_function	1	195	20	17020	0.205939	0.370621	4.3641	BRSK1
GO:0044598	doxorubicin metabolic process	biological_process	1	195	20	17020	0.205939	0.370621	4.3641	LOC102177638
GO:0046856	phosphatidylinositol dephosphorylation	biological_process	1	195	20	17020	0.205939	0.370621	4.3641	LOC102177151
GO:0061077	chaperone-mediated protein folding	biological_process	1	195	20	17020	0.205939	0.370621	4.3641	FKBP1B
GO:0071108	protein K48-linked deubiquitination	biological_process	1	195	20	17020	0.205939	0.370621	4.3641	LOC108635183
GO:2001243	negative regulation of intrinsic apoptotic signaling pathway	biological_process	1	195	20	17020	0.205939	0.370621	4.3641	BCL2
GO:0001541	ovarian follicle development	biological_process	1	195	19	17020	0.196725	0.367538	4.59379	BAX
GO:0001835	blastocyst hatching	biological_process	1	195	19	17020	0.196725	0.367538	4.59379	LOC102171702
GO:0008139	nuclear localization sequence binding	molecular_function	1	195	21	17020	0.215047	0.380034	4.15629	CABP1
GO:0006402	mRNA catabolic process	biological_process	1	195	19	17020	0.196725	0.367538	4.59379	PNPT1
GO:0007616	long-term memory	biological_process	1	195	19	17020	0.196725	0.367538	4.59379	CALB1
GO:0035082	axoneme assembly	biological_process	1	195	19	17020	0.196725	0.367538	4.59379	TBC1D32
GO:0043029	T cell homeostasis	biological_process	1	195	19	17020	0.196725	0.367538	4.59379	BCL2L11
GO:0045648	positive regulation of erythrocyte differentiation	biological_process	1	195	19	17020	0.196725	0.367538	4.59379	ISG15
GO:0045089	positive regulation of innate immune response	biological_process	1	195	18	17020	0.187405	0.362048	4.849	SH2D1B
GO:0004693	cyclin-dependent protein serine/threonine kinase activity	molecular_function	1	195	22	17020	0.224051	0.385211	3.96737	CDK2
GO:0005216	ion channel activity	molecular_function	1	195	22	17020	0.224051	0.385211	3.96737	TMC2
GO:0070509	calcium ion import	biological_process	1	195	18	17020	0.187405	0.362048	4.849	CACNB2
GO:0090316	positive regulation of intracellular protein transport	biological_process	1	195	18	17020	0.187405	0.362048	4.849	PRR5L
GO:0006636	unsaturated fatty acid biosynthetic process	biological_process	1	195	17	17020	0.177978	0.349472	5.13424	LOC108637647
GO:0010975	regulation of neuron projection development	biological_process	1	195	17	17020	0.177978	0.349472	5.13424	BRSK1
GO:0035329	hippo signaling	biological_process	1	195	17	17020	0.177978	0.349472	5.13424	YWHAB
GO:0045598	regulation of fat cell differentiation	biological_process	1	195	17	17020	0.177978	0.349472	5.13424	LOC108634293
GO:0030332	cyclin binding	molecular_function	1	195	22	17020	0.224051	0.385211	3.96737	CDK2
GO:0031593	polyubiquitin modification-dependent protein binding	molecular_function	1	195	22	17020	0.224051	0.385211	3.96737	LOC108634293
GO:0050873	brown fat cell differentiation	biological_process	1	195	17	17020	0.177978	0.349472	5.13424	PLAC8
GO:0051281	positive regulation of release of sequestered calcium ion into cytosol	biological_process	1	195	17	17020	0.177978	0.349472	5.13424	BAX
GO:0055007	cardiac muscle cell differentiation	biological_process	1	195	17	17020	0.177978	0.349472	5.13424	LOC102181663
GO:0060997	dendritic spine morphogenesis	biological_process	1	195	17	17020	0.177978	0.349472	5.13424	LOC108634293
GO:0061098	positive regulation of protein tyrosine kinase activity	biological_process	1	195	17	17020	0.177978	0.349472	5.13424	SRCIN1
GO:0070131	positive regulation of mitochondrial translation	biological_process	1	195	17	17020	0.177978	0.349472	5.13424	C1QBP
GO:1902600	proton transmembrane transport	biological_process	1	195	17	17020	0.177978	0.349472	5.13424	NDUFA4L2
GO:0000289	nuclear-transcribed mRNA poly(A) tail shortening	biological_process	1	195	16	17020	0.168442	0.347189	5.45513	PNLDC1
GO:0001819	positive regulation of cytokine production	biological_process	1	195	16	17020	0.168442	0.347189	5.45513	LOC102173932
GO:0001974	blood vessel remodeling	biological_process	1	195	16	17020	0.168442	0.347189	5.45513	BAX
GO:0008306	associative learning	biological_process	1	195	16	17020	0.168442	0.347189	5.45513	BRSK1
GO:0010569	regulation of double-strand break repair via homologous recombination	biological_process	1	195	16	17020	0.168442	0.347189	5.45513	FIGN
GO:0003950	NAD+ ADP-ribosyltransferase activity	molecular_function	1	195	23	17020	0.232953	0.38935	3.79487	PARP1
GO:0005160	transforming growth factor beta receptor binding	molecular_function	1	195	23	17020	0.232953	0.38935	3.79487	GDF6
GO:0022617	extracellular matrix disassembly	biological_process	1	195	16	17020	0.168442	0.347189	5.45513	SCUBE3
GO:0042474	middle ear morphogenesis	biological_process	1	195	16	17020	0.168442	0.347189	5.45513	NKX3-2
GO:0015035	protein disulfide oxidoreductase activity	molecular_function	1	195	23	17020	0.232953	0.38935	3.79487	TXNDC2
GO:0043085	positive regulation of catalytic activity	biological_process	1	195	16	17020	0.168442	0.347189	5.45513	YWHAB
GO:0043162	ubiquitin-dependent protein catabolic process via the multivesicular body sorting pathway	biological_process	1	195	16	17020	0.168442	0.347189	5.45513	LOC108634293
GO:0048147	negative regulation of fibroblast proliferation	biological_process	1	195	16	17020	0.168442	0.347189	5.45513	BAX
GO:0048873	homeostasis of number of cells within a tissue	biological_process	1	195	16	17020	0.168442	0.347189	5.45513	BAX
GO:0055010	ventricular cardiac muscle tissue morphogenesis	biological_process	1	195	16	17020	0.168442	0.347189	5.45513	TNNI1
GO:0070328	triglyceride homeostasis	biological_process	1	195	16	17020	0.168442	0.347189	5.45513	APOA4
GO:2001234	negative regulation of apoptotic signaling pathway	biological_process	1	195	16	17020	0.168442	0.347189	5.45513	BAX
GO:0007099	centriole replication	biological_process	1	195	15	17020	0.158795	0.344429	5.8188	CDK2
GO:0001102	RNA polymerase II activating transcription factor binding	molecular_function	1	195	24	17020	0.241753	0.390134	3.63675	DUSP26
GO:0007194	negative regulation of adenylate cyclase activity	biological_process	1	195	15	17020	0.158795	0.344429	5.8188	GALR3
GO:0007202	activation of phospholipase C activity	biological_process	1	195	15	17020	0.158795	0.344429	5.8188	HTR2A
GO:0004407	histone deacetylase activity	molecular_function	1	195	24	17020	0.241753	0.390134	3.63675	LOC108634293
GO:0010842	retina layer formation	biological_process	1	195	15	17020	0.158795	0.344429	5.8188	CALB1
GO:0032148	activation of protein kinase B activity	biological_process	1	195	15	17020	0.158795	0.344429	5.8188	FGF1
GO:0033137	negative regulation of peptidyl-serine phosphorylation	biological_process	1	195	15	17020	0.158795	0.344429	5.8188	BAX
GO:0042542	response to hydrogen peroxide	biological_process	1	195	15	17020	0.158795	0.344429	5.8188	FKBP1B
GO:0042771	intrinsic apoptotic signaling pathway in response to DNA damage by p53 class mediator	biological_process	1	195	15	17020	0.158795	0.344429	5.8188	LOC102173932
GO:0043536	positive regulation of blood vessel endothelial cell migration	biological_process	1	195	15	17020	0.158795	0.344429	5.8188	FGF18
GO:0045503	dynein light chain binding	molecular_function	1	195	24	17020	0.241753	0.390134	3.63675	DNAH7
GO:0045861	negative regulation of proteolysis	biological_process	1	195	15	17020	0.158795	0.344429	5.8188	LOC108634293
GO:1990837	sequence-specific double-stranded DNA binding	molecular_function	1	195	24	17020	0.241753	0.390134	3.63675	HES4
GO:0046928	regulation of neurotransmitter secretion	biological_process	1	195	15	17020	0.158795	0.344429	5.8188	CAMK2A
GO:0004869	cysteine-type endopeptidase inhibitor activity	molecular_function	1	195	25	17020	0.250453	0.397041	3.49128	KNG1
GO:0004896	cytokine receptor activity	molecular_function	1	195	25	17020	0.250453	0.397041	3.49128	IL4R
GO:0060285	cilium-dependent cell motility	biological_process	1	195	15	17020	0.158795	0.344429	5.8188	DNAH7
GO:0008266	poly(U) RNA binding	molecular_function	1	195	25	17020	0.250453	0.397041	3.49128	PNPT1
GO:1903146	regulation of autophagy of mitochondrion	biological_process	1	195	15	17020	0.158795	0.344429	5.8188	LOC108634293
GO:0002027	regulation of heart rate	biological_process	1	195	14	17020	0.149038	0.336114	6.23443	FKBP1B
GO:0008053	mitochondrial fusion	biological_process	1	195	14	17020	0.149038	0.336114	6.23443	BAX
GO:0010613	positive regulation of cardiac muscle hypertrophy	biological_process	1	195	14	17020	0.149038	0.336114	6.23443	PARP1
GO:0010633	negative regulation of epithelial cell migration	biological_process	1	195	14	17020	0.149038	0.336114	6.23443	PTPRR
GO:0019433	triglyceride catabolic process	biological_process	1	195	14	17020	0.149038	0.336114	6.23443	APOA4
GO:0032331	negative regulation of chondrocyte differentiation	biological_process	1	195	14	17020	0.149038	0.336114	6.23443	NKX3-2
GO:0005251	delayed rectifier potassium channel activity	molecular_function	1	195	26	17020	0.259053	0.403553	3.357	KCNG4
GO:0032689	negative regulation of interferon-gamma production	biological_process	1	195	14	17020	0.149038	0.336114	6.23443	C1QBP
GO:0032801	receptor catabolic process	biological_process	1	195	14	17020	0.149038	0.336114	6.23443	LOC108634615
GO:0042098	T cell proliferation	biological_process	1	195	14	17020	0.149038	0.336114	6.23443	FKBP1B
GO:0046889	positive regulation of lipid biosynthetic process	biological_process	1	195	14	17020	0.149038	0.336114	6.23443	APOA4
GO:0048535	lymph node development	biological_process	1	195	14	17020	0.149038	0.336114	6.23443	CXCR5
GO:0042605	peptide antigen binding	molecular_function	1	195	26	17020	0.259053	0.403553	3.357	SLC7A8
GO:0048678	response to axon injury	biological_process	1	195	14	17020	0.149038	0.336114	6.23443	BAX
GO:0055003	cardiac myofibril assembly	biological_process	1	195	14	17020	0.149038	0.336114	6.23443	FHOD3
GO:0060996	dendritic spine development	biological_process	1	195	14	17020	0.149038	0.336114	6.23443	CAMK2A
GO:1903076	regulation of protein localization to plasma membrane	biological_process	1	195	14	17020	0.149038	0.336114	6.23443	CAMK2A
GO:2001222	regulation of neuron migration	biological_process	1	195	14	17020	0.149038	0.336114	6.23443	CAMK2A
GO:0017046	peptide hormone binding	molecular_function	1	195	27	17020	0.267555	0.413215	3.23267	GALR3
GO:0030595	leukocyte chemotaxis	biological_process	1	195	13	17020	0.139168	0.330446	6.714	CXCR5
GO:0031069	hair follicle morphogenesis	biological_process	1	195	13	17020	0.139168	0.330446	6.714	TMEM79
GO:0032515	negative regulation of phosphoprotein phosphatase activity	biological_process	1	195	13	17020	0.139168	0.330446	6.714	FKBP1B
GO:0044782	cilium organization	biological_process	1	195	13	17020	0.139168	0.330446	6.714	CFAP126
GO:0045055	regulated exocytosis	biological_process	1	195	13	17020	0.139168	0.330446	6.714	TMEM79
GO:0017059	serine C-palmitoyltransferase complex	cellular_component	1	195	5	17020	0.0559943	0.312128	17.4564	SPTSSB
GO:0048593	camera-type eye morphogenesis	biological_process	1	195	13	17020	0.139168	0.330446	6.714	TENM3
GO:0048663	neuron fate commitment	biological_process	1	195	13	17020	0.139168	0.330446	6.714	POU3F2
GO:0090023	positive regulation of neutrophil chemotaxis	biological_process	1	195	13	17020	0.139168	0.330446	6.714	C1QBP
GO:0030314	junctional membrane complex	cellular_component	1	195	5	17020	0.0559943	0.312128	17.4564	JPH3
GO:0042101	T cell receptor complex	cellular_component	1	195	5	17020	0.0559943	0.312128	17.4564	CD3D
GO:1902287	semaphorin-plexin signaling pathway involved in axon guidance	biological_process	1	195	13	17020	0.139168	0.330446	6.714	PLXNA4
GO:0002063	chondrocyte development	biological_process	1	195	12	17020	0.129183	0.322361	7.2735	FGF18
GO:0007631	feeding behavior	biological_process	1	195	12	17020	0.129183	0.322361	7.2735	GALR3
GO:0010469	regulation of signaling receptor activity	biological_process	1	195	12	17020	0.129183	0.322361	7.2735	LOC108634293
GO:0014002	astrocyte development	biological_process	1	195	12	17020	0.129183	0.322361	7.2735	POU3F2
GO:0015718	monocarboxylic acid transport	biological_process	1	195	12	17020	0.129183	0.322361	7.2735	LOC102180151
GO:0030544	Hsp70 protein binding	molecular_function	1	195	29	17020	0.284269	0.426206	3.00973	BAX
GO:0030449	regulation of complement activation	biological_process	1	195	12	17020	0.129183	0.322361	7.2735	C1QBP
GO:0034162	toll-like receptor 9 signaling pathway	biological_process	1	195	12	17020	0.129183	0.322361	7.2735	LOC108634615
GO:0051879	Hsp90 protein binding	molecular_function	1	195	29	17020	0.284269	0.426206	3.00973	LOC108634293
GO:0061702	inflammasome complex	cellular_component	1	195	5	17020	0.0559943	0.312128	17.4564	LOC102188566
GO:0002079	inner acrosomal membrane	cellular_component	1	195	6	17020	0.066813	0.312128	14.547	TMEM190
GO:0035036	sperm-egg recognition	biological_process	1	195	12	17020	0.129183	0.322361	7.2735	CATSPER2
GO:0036159	inner dynein arm assembly	biological_process	1	195	12	17020	0.129183	0.322361	7.2735	DNAH7
GO:0030868	smooth endoplasmic reticulum membrane	cellular_component	1	195	6	17020	0.066813	0.312128	14.547	3BHSD
GO:0035198	miRNA binding	molecular_function	1	195	30	17020	0.292483	0.432947	2.9094	PNPT1
GO:0043014	alpha-tubulin binding	molecular_function	1	195	30	17020	0.292483	0.432947	2.9094	LOC108634293
GO:0046597	negative regulation of viral entry into host cell	biological_process	1	195	12	17020	0.129183	0.322361	7.2735	LOC106501751
GO:0048489	synaptic vesicle transport	biological_process	1	195	12	17020	0.129183	0.322361	7.2735	KIF5C
GO:0050901	leukocyte tethering or rolling	biological_process	1	195	12	17020	0.129183	0.322361	7.2735	SELL
GO:0005861	troponin complex	cellular_component	1	195	7	17020	0.0775084	0.312128	12.4689	TNNI1
GO:0034271	phosphatidylinositol 3-kinase complex, class III, type I	cellular_component	1	195	7	17020	0.0775084	0.312128	12.4689	LOC108634615
GO:0034272	phosphatidylinositol 3-kinase complex, class III, type II	cellular_component	1	195	7	17020	0.0775084	0.312128	12.4689	LOC108634615
GO:0035253	ciliary rootlet	cellular_component	1	195	7	17020	0.0775084	0.312128	12.4689	KIF5C
GO:0098684	photoreceptor ribbon synapse	cellular_component	1	195	7	17020	0.0775084	0.312128	12.4689	CACNB2
GO:0061436	establishment of skin barrier	biological_process	1	195	12	17020	0.129183	0.322361	7.2735	TMEM79
GO:2000484	positive regulation of interleukin-8 secretion	biological_process	1	195	12	17020	0.129183	0.322361	7.2735	F2RL1
GO:0045505	dynein intermediate chain binding	molecular_function	1	195	31	17020	0.300604	0.437906	2.81555	DNAH7
GO:0048487	beta-tubulin binding	molecular_function	1	195	31	17020	0.300604	0.437906	2.81555	LOC108634293
GO:0006171	cAMP biosynthetic process	biological_process	1	195	11	17020	0.119084	0.317367	7.93473	ADCY1
GO:0051959	dynein light intermediate chain binding	molecular_function	1	195	31	17020	0.300604	0.437906	2.81555	DNAH7
GO:0005858	axonemal dynein complex	cellular_component	1	195	8	17020	0.0880819	0.312128	10.9103	DNAH7
GO:0006623	protein targeting to vacuole	biological_process	1	195	11	17020	0.119084	0.317367	7.93473	LOC108634615
GO:0008045	motor neuron axon guidance	biological_process	1	195	11	17020	0.119084	0.317367	7.93473	KIF5C
GO:0010880	regulation of release of sequestered calcium ion into cytosol by sarcoplasmic reticulum	biological_process	1	195	11	17020	0.119084	0.317367	7.93473	FKBP1B
GO:0015804	neutral amino acid transport	biological_process	1	195	11	17020	0.119084	0.317367	7.93473	SLC7A8
GO:0030049	muscle filament sliding	biological_process	1	195	11	17020	0.119084	0.317367	7.93473	TNNI1
GO:0030099	myeloid cell differentiation	biological_process	1	195	11	17020	0.119084	0.317367	7.93473	LOC102173932
GO:0033674	positive regulation of kinase activity	biological_process	1	195	11	17020	0.119084	0.317367	7.93473	HTR2A
GO:0038128	ERBB2 signaling pathway	biological_process	1	195	11	17020	0.119084	0.317367	7.93473	PTPRR
GO:0045324	late endosome to vacuole transport	biological_process	1	195	11	17020	0.119084	0.317367	7.93473	LOC108634615
GO:0045824	negative regulation of innate immune response	biological_process	1	195	11	17020	0.119084	0.317367	7.93473	LOC102173932
GO:0050921	positive regulation of chemotaxis	biological_process	1	195	11	17020	0.119084	0.317367	7.93473	F2RL1
GO:0060315	negative regulation of ryanodine-sensitive calcium-release channel activity	biological_process	1	195	11	17020	0.119084	0.317367	7.93473	FKBP1B
GO:0098970	postsynaptic neurotransmitter receptor diffusion trapping	biological_process	1	195	11	17020	0.119084	0.317367	7.93473	CAMK2A
GO:0031143	pseudopodium	cellular_component	1	195	8	17020	0.0880819	0.312128	10.9103	F2RL1
GO:0001825	blastocyst formation	biological_process	1	195	10	17020	0.108868	0.312128	8.72821	PNLDC1
GO:0031256	leading edge membrane	cellular_component	1	195	9	17020	0.0985347	0.312128	9.69801	ARHGAP44
GO:0090734	site of DNA damage	cellular_component	1	195	9	17020	0.0985347	0.312128	9.69801	PARP1
GO:0006476	protein deacetylation	biological_process	1	195	10	17020	0.108868	0.312128	8.72821	LOC108634293
GO:0006687	glycosphingolipid metabolic process	biological_process	1	195	10	17020	0.108868	0.312128	8.72821	BAX
GO:0015485	cholesterol binding	molecular_function	1	195	34	17020	0.324413	0.452187	2.56712	APOA4
GO:0006939	smooth muscle contraction	biological_process	1	195	10	17020	0.108868	0.312128	8.72821	FKBP1B
GO:0031932	TORC2 complex	cellular_component	1	195	10	17020	0.108868	0.312128	8.72821	PRR5L
GO:0007221	positive regulation of transcription of Notch receptor target	biological_process	1	195	10	17020	0.108868	0.312128	8.72821	MAML3
GO:0009967	positive regulation of signal transduction	biological_process	1	195	10	17020	0.108868	0.312128	8.72821	LOC108634293
GO:0018095	protein polyglutamylation	biological_process	1	195	10	17020	0.108868	0.312128	8.72821	TTLL6
GO:0022011	myelination in peripheral nervous system	biological_process	1	195	10	17020	0.108868	0.312128	8.72821	POU3F2
GO:0030224	monocyte differentiation	biological_process	1	195	10	17020	0.108868	0.312128	8.72821	LOC102173932
GO:0051287	NAD binding	molecular_function	1	195	34	17020	0.324413	0.452187	2.56712	PARP1
GO:0032509	endosome transport via multivesicular body sorting pathway	biological_process	1	195	10	17020	0.108868	0.312128	8.72821	LAPTM4B
GO:0036128	CatSper complex	cellular_component	1	195	10	17020	0.108868	0.312128	8.72821	CATSPER2
GO:0042627	chylomicron	cellular_component	1	195	10	17020	0.108868	0.312128	8.72821	APOA4
GO:0004715	non-membrane spanning protein tyrosine kinase activity	molecular_function	1	195	35	17020	0.332169	0.458371	2.49377	PTK6
GO:0032924	activin receptor signaling pathway	biological_process	1	195	10	17020	0.108868	0.312128	8.72821	GDF6
GO:0034122	negative regulation of toll-like receptor signaling pathway	biological_process	1	195	10	17020	0.108868	0.312128	8.72821	LOC102188566
GO:0032585	multivesicular body membrane	cellular_component	1	195	11	17020	0.119084	0.317367	7.93473	LAPTM4B
GO:0035458	cellular response to interferon-beta	biological_process	1	195	10	17020	0.108868	0.312128	8.72821	TMEM173
GO:0051539	4 iron, 4 sulfur cluster binding	molecular_function	1	195	35	17020	0.332169	0.458371	2.49377	RSAD2
GO:0043011	myeloid dendritic cell differentiation	biological_process	1	195	10	17020	0.108868	0.312128	8.72821	BATF2
GO:0099524	postsynaptic cytosol	cellular_component	1	195	11	17020	0.119084	0.317367	7.93473	CAMK2A
GO:0003755	peptidyl-prolyl cis-trans isomerase activity	molecular_function	1	195	36	17020	0.339836	0.463139	2.4245	FKBP1B
GO:0005245	voltage-gated calcium channel activity	molecular_function	1	195	36	17020	0.339836	0.463139	2.4245	TMC2
GO:0048485	sympathetic nervous system development	biological_process	1	195	10	17020	0.108868	0.312128	8.72821	PLXNA4
GO:0050910	detection of mechanical stimulus involved in sensory perception of sound	biological_process	1	195	10	17020	0.108868	0.312128	8.72821	TMC2
GO:0051602	response to electrical stimulus	biological_process	1	195	10	17020	0.108868	0.312128	8.72821	CDK2
GO:0060135	maternal process involved in female pregnancy	biological_process	1	195	10	17020	0.108868	0.312128	8.72821	LOC102170968
GO:2000772	regulation of cellular senescence	biological_process	1	195	10	17020	0.108868	0.312128	8.72821	PNPT1
GO:0002819	regulation of adaptive immune response	biological_process	1	195	9	17020	0.0985347	0.312128	9.69801	IRF7
GO:0005751	mitochondrial respiratory chain complex IV	cellular_component	1	195	12	17020	0.129183	0.322361	7.2735	NDUFA4L2
GO:0006515	protein quality control for misfolded or incompletely synthesized proteins	biological_process	1	195	9	17020	0.0985347	0.312128	9.69801	LOC108634293
GO:0003727	single-stranded RNA binding	molecular_function	1	195	37	17020	0.347415	0.468142	2.35897	DDX58
GO:0003824	catalytic activity	molecular_function	1	195	37	17020	0.347415	0.468142	2.35897	RSAD2
GO:0007095	mitotic G2 DNA damage checkpoint	biological_process	1	195	9	17020	0.0985347	0.312128	9.69801	BRSK1
GO:0010332	response to gamma radiation	biological_process	1	195	9	17020	0.0985347	0.312128	9.69801	BAX
GO:0031274	positive regulation of pseudopodium assembly	biological_process	1	195	9	17020	0.0985347	0.312128	9.69801	F2RL1
GO:0032695	negative regulation of interleukin-12 production	biological_process	1	195	9	17020	0.0985347	0.312128	9.69801	C1QBP
GO:0033344	cholesterol efflux	biological_process	1	195	9	17020	0.0985347	0.312128	9.69801	APOA4
GO:0002039	p53 binding	molecular_function	1	195	38	17020	0.354908	0.472919	2.2969	DUSP26
GO:0033700	phospholipid efflux	biological_process	1	195	9	17020	0.0985347	0.312128	9.69801	APOA4
GO:0035235	ionotropic glutamate receptor signaling pathway	biological_process	1	195	9	17020	0.0985347	0.312128	9.69801	CAMK2A
GO:0008138	protein tyrosine/serine/threonine phosphatase activity	molecular_function	1	195	38	17020	0.354908	0.472919	2.2969	DUSP26
GO:0034704	calcium channel complex	cellular_component	1	195	12	17020	0.129183	0.322361	7.2735	FKBP1B
GO:0035640	exploration behavior	biological_process	1	195	9	17020	0.0985347	0.312128	9.69801	JPH3
GO:0048365	Rac GTPase binding	molecular_function	1	195	38	17020	0.354908	0.472919	2.2969	ARHGAP44
GO:0050839	cell adhesion molecule binding	molecular_function	1	195	38	17020	0.354908	0.472919	2.2969	TENM3
GO:0042462	eye photoreceptor cell development	biological_process	1	195	9	17020	0.0985347	0.312128	9.69801	GNGT1
GO:0035032	phosphatidylinositol 3-kinase complex, class III	cellular_component	1	195	12	17020	0.129183	0.322361	7.2735	LOC108634615
GO:0005070	SH3/SH2 adaptor activity	molecular_function	1	195	39	17020	0.362316	0.479824	2.238	SLA2
GO:0042832	defense response to protozoan	biological_process	1	195	9	17020	0.0985347	0.312128	9.69801	BATF2
GO:0043549	regulation of kinase activity	biological_process	1	195	9	17020	0.0985347	0.312128	9.69801	NLRC5
GO:0044387	negative regulation of protein kinase activity by regulation of protein phosphorylation	biological_process	1	195	9	17020	0.0985347	0.312128	9.69801	DUSP26
GO:0099523	presynaptic cytosol	cellular_component	1	195	12	17020	0.129183	0.322361	7.2735	CAMK2A
GO:0048665	neuron fate specification	biological_process	1	195	9	17020	0.0985347	0.312128	9.69801	POU3F2
GO:0050702	interleukin-1 beta secretion	biological_process	1	195	9	17020	0.0985347	0.312128	9.69801	F2RL1
GO:0060968	regulation of gene silencing	biological_process	1	195	9	17020	0.0985347	0.312128	9.69801	CDK2
GO:0071243	cellular response to arsenic-containing substance	biological_process	1	195	9	17020	0.0985347	0.312128	9.69801	GSTO2
GO:0097194	execution phase of apoptosis	biological_process	1	195	9	17020	0.0985347	0.312128	9.69801	CASP7
GO:0097264	self proteolysis	biological_process	1	195	9	17020	0.0985347	0.312128	9.69801	TENM3
GO:0098696	regulation of neurotransmitter receptor localization to postsynaptic specialization membrane	biological_process	1	195	9	17020	0.0985347	0.312128	9.69801	CAMK2A
GO:1900740	positive regulation of protein insertion into mitochondrial membrane involved in apoptotic signaling pathway	biological_process	1	195	9	17020	0.0985347	0.312128	9.69801	YWHAB
GO:0048306	calcium-dependent protein binding	molecular_function	1	195	41	17020	0.376878	0.490669	2.12883	CABP1
GO:1903672	positive regulation of sprouting angiogenesis	biological_process	1	195	9	17020	0.0985347	0.312128	9.69801	FGF1
GO:1904322	cellular response to forskolin	biological_process	1	195	9	17020	0.0985347	0.312128	9.69801	ADCY1
GO:0006198	cAMP catabolic process	biological_process	1	195	8	17020	0.0880819	0.312128	10.9103	PDE4C
GO:0010666	positive regulation of cardiac muscle cell apoptotic process	biological_process	1	195	8	17020	0.0880819	0.312128	10.9103	CAMK2A
GO:0005518	collagen binding	molecular_function	1	195	42	17020	0.384034	0.493823	2.07814	SPOCK2
GO:0002116	semaphorin receptor complex	cellular_component	1	195	13	17020	0.139168	0.330446	6.714	PLXNA4
GO:0010762	regulation of fibroblast migration	biological_process	1	195	8	17020	0.0880819	0.312128	10.9103	PRR5L
GO:0015181	arginine transmembrane transporter activity	molecular_function	1	195	42	17020	0.384034	0.493823	2.07814	LOC108634701
GO:0015189	L-lysine transmembrane transporter activity	molecular_function	1	195	42	17020	0.384034	0.493823	2.07814	LOC108634701
GO:0015631	tubulin binding	molecular_function	1	195	42	17020	0.384034	0.493823	2.07814	TTLL6
GO:0021854	hypothalamus development	biological_process	1	195	8	17020	0.0880819	0.312128	10.9103	BAX
GO:0030242	autophagy of peroxisome	biological_process	1	195	8	17020	0.0880819	0.312128	10.9103	LOC108634615
GO:0016234	inclusion body	cellular_component	1	195	14	17020	0.149038	0.336114	6.23443	LOC108634293
GO:0000064	L-ornithine transmembrane transporter activity	molecular_function	1	195	43	17020	0.391109	0.497775	2.02982	LOC108634701
GO:0032930	positive regulation of superoxide anion generation	biological_process	1	195	8	17020	0.0880819	0.312128	10.9103	F2RL1
GO:0034983	peptidyl-lysine deacetylation	biological_process	1	195	8	17020	0.0880819	0.312128	10.9103	LOC108634293
GO:0039536	negative regulation of RIG-I signaling pathway	biological_process	1	195	8	17020	0.0880819	0.312128	10.9103	C1QBP
GO:1990454	L-type voltage-gated calcium channel complex	cellular_component	1	195	14	17020	0.149038	0.336114	6.23443	CACNB2
GO:0040015	negative regulation of multicellular organism growth	biological_process	1	195	8	17020	0.0880819	0.312128	10.9103	PLAC8
GO:0015935	small ribosomal subunit	cellular_component	1	195	15	17020	0.158795	0.344429	5.8188	LOC102190429
GO:0001540	amyloid-beta binding	molecular_function	1	195	44	17020	0.398103	0.502523	1.98368	ACHE
GO:0004722	protein serine/threonine phosphatase activity	molecular_function	1	195	44	17020	0.398103	0.502523	1.98368	PPM1N
GO:0005244	voltage-gated ion channel activity	molecular_function	1	195	44	17020	0.398103	0.502523	1.98368	CATSPER2
GO:0032426	stereocilium tip	cellular_component	1	195	15	17020	0.158795	0.344429	5.8188	TMC2
GO:0042119	neutrophil activation	biological_process	1	195	8	17020	0.0880819	0.312128	10.9103	F2RL1
GO:0042308	negative regulation of protein import into nucleus	biological_process	1	195	8	17020	0.0880819	0.312128	10.9103	CABP1
GO:0005865	striated muscle thin filament	cellular_component	1	195	17	17020	0.177978	0.349472	5.13424	FHOD3
GO:0043583	ear development	biological_process	1	195	8	17020	0.0880819	0.312128	10.9103	BCL2L11
GO:0045059	positive thymic T cell selection	biological_process	1	195	8	17020	0.0880819	0.312128	10.9103	CD3D
GO:0045744	negative regulation of G protein-coupled receptor signaling pathway	biological_process	1	195	8	17020	0.0880819	0.312128	10.9103	YWHAB
GO:0045821	positive regulation of glycolytic process	biological_process	1	195	8	17020	0.0880819	0.312128	10.9103	HTR2A
GO:0005942	phosphatidylinositol 3-kinase complex	cellular_component	1	195	17	17020	0.177978	0.349472	5.13424	SLA2
GO:0043296	apical junction complex	cellular_component	1	195	17	17020	0.177978	0.349472	5.13424	SHROOM1
GO:0048148	behavioral response to cocaine	biological_process	1	195	8	17020	0.0880819	0.312128	10.9103	ABAT
GO:0051639	actin filament network formation	biological_process	1	195	8	17020	0.0880819	0.312128	10.9103	FHOD3
GO:0097381	photoreceptor disc membrane	cellular_component	1	195	17	17020	0.177978	0.349472	5.13424	GNGT1
GO:0051646	mitochondrion localization	biological_process	1	195	8	17020	0.0880819	0.312128	10.9103	LOC108634293
GO:0060765	regulation of androgen receptor signaling pathway	biological_process	1	195	8	17020	0.0880819	0.312128	10.9103	LOC108634293
GO:0070286	axonemal dynein complex assembly	biological_process	1	195	8	17020	0.0880819	0.312128	10.9103	PIH1D3
GO:0071850	mitotic cell cycle arrest	biological_process	1	195	8	17020	0.0880819	0.312128	10.9103	PNPT1
GO:0000793	condensed chromosome	cellular_component	1	195	18	17020	0.187405	0.362048	4.849	CDK2
GO:0098887	neurotransmitter receptor transport, endosome to postsynaptic membrane	biological_process	1	195	8	17020	0.0880819	0.312128	10.9103	ARHGAP44
GO:0015293	symporter activity	molecular_function	1	195	48	17020	0.425288	0.523954	1.81838	LOC102180151
GO:0030145	manganese ion binding	molecular_function	1	195	48	17020	0.425288	0.523954	1.81838	PPM1N
GO:0099641	anterograde axonal protein transport	biological_process	1	195	8	17020	0.0880819	0.312128	10.9103	KIF5C
GO:1900271	regulation of long-term synaptic potentiation	biological_process	1	195	8	17020	0.0880819	0.312128	10.9103	CALB1
GO:1902741	positive regulation of interferon-alpha secretion	biological_process	1	195	8	17020	0.0880819	0.312128	10.9103	DDX58
GO:1904469	positive regulation of tumor necrosis factor secretion	biological_process	1	195	8	17020	0.0880819	0.312128	10.9103	DDX58
GO:2000147	positive regulation of cell motility	biological_process	1	195	8	17020	0.0880819	0.312128	10.9103	SPOCK2
GO:0001759	organ induction	biological_process	1	195	7	17020	0.0775084	0.312128	12.4689	FGF1
GO:0010459	negative regulation of heart rate	biological_process	1	195	7	17020	0.0775084	0.312128	12.4689	FKBP1B
GO:0005753	mitochondrial proton-transporting ATP synthase complex	cellular_component	1	195	20	17020	0.205939	0.370621	4.3641	LOC102181948
GO:0034364	high-density lipoprotein particle	cellular_component	1	195	20	17020	0.205939	0.370621	4.3641	APOA4
GO:0005875	microtubule associated complex	cellular_component	1	195	21	17020	0.215047	0.380034	4.15629	LOC108634293
GO:0010881	regulation of cardiac muscle contraction by regulation of the release of sequestered calcium ion	biological_process	1	195	7	17020	0.0775084	0.312128	12.4689	FKBP1B
GO:0097730	non-motile cilium	cellular_component	1	195	21	17020	0.215047	0.380034	4.15629	GALR3
GO:0030170	pyridoxal phosphate binding	molecular_function	1	195	51	17020	0.444871	0.537636	1.71141	ABAT
GO:0014808	release of sequestered calcium ion into cytosol by sarcoplasmic reticulum	biological_process	1	195	7	17020	0.0775084	0.312128	12.4689	FKBP1B
GO:0098686	hippocampal mossy fiber to CA3 synapse	cellular_component	1	195	22	17020	0.224051	0.385211	3.96737	CALB1
GO:0005891	voltage-gated calcium channel complex	cellular_component	1	195	23	17020	0.232953	0.38935	3.79487	CACNB2
GO:0031519	PcG protein complex	cellular_component	1	195	24	17020	0.241753	0.390134	3.63675	LOC108634348
GO:0016572	histone phosphorylation	biological_process	1	195	7	17020	0.0775084	0.312128	12.4689	CDK2
GO:0030259	lipid glycosylation	biological_process	1	195	7	17020	0.0775084	0.312128	12.4689	B3GALT1
GO:0044295	axonal growth cone	cellular_component	1	195	24	17020	0.241753	0.390134	3.63675	KIF5C
GO:0030949	positive regulation of vascular endothelial growth factor receptor signaling pathway	biological_process	1	195	7	17020	0.0775084	0.312128	12.4689	FGF18
GO:0034340	response to type I interferon	biological_process	1	195	7	17020	0.0775084	0.312128	12.4689	ISG15
GO:0038203	TORC2 signaling	biological_process	1	195	7	17020	0.0775084	0.312128	12.4689	PRR5L
GO:0043653	mitochondrial fragmentation involved in apoptotic process	biological_process	1	195	7	17020	0.0775084	0.312128	12.4689	BAX
GO:0045723	positive regulation of fatty acid biosynthetic process	biological_process	1	195	7	17020	0.0775084	0.312128	12.4689	APOA4
GO:0046470	phosphatidylcholine metabolic process	biological_process	1	195	7	17020	0.0775084	0.312128	12.4689	APOA4
GO:0048668	collateral sprouting	biological_process	1	195	7	17020	0.0775084	0.312128	12.4689	LOC108634293
GO:0050687	negative regulation of defense response to virus	biological_process	1	195	7	17020	0.0775084	0.312128	12.4689	C1QBP
GO:0030674	protein binding, bridging	molecular_function	1	195	54	17020	0.463791	0.550625	1.61633	SH2D1B
GO:0071944	cell periphery	cellular_component	1	195	24	17020	0.241753	0.390134	3.63675	BAX
GO:0051013	microtubule severing	biological_process	1	195	7	17020	0.0775084	0.312128	12.4689	TTLL6
GO:0000307	cyclin-dependent protein kinase holoenzyme complex	cellular_component	1	195	28	17020	0.27596	0.417816	3.11722	CDK2
GO:0060080	inhibitory postsynaptic potential	biological_process	1	195	7	17020	0.0775084	0.312128	12.4689	C10H15orf59
GO:0060339	negative regulation of type I interferon-mediated signaling pathway	biological_process	1	195	7	17020	0.0775084	0.312128	12.4689	NLRC5
GO:0097202	activation of cysteine-type endopeptidase activity	biological_process	1	195	7	17020	0.0775084	0.312128	12.4689	LOC102173932
GO:0097755	positive regulation of blood vessel diameter	biological_process	1	195	7	17020	0.0775084	0.312128	12.4689	F2RL1
GO:0031490	chromatin DNA binding	molecular_function	1	195	57	17020	0.48207	0.56609	1.53126	ZIC2
GO:1902533	positive regulation of intracellular signal transduction	biological_process	1	195	7	17020	0.0775084	0.312128	12.4689	FGF1
GO:0016529	sarcoplasmic reticulum	cellular_component	1	195	28	17020	0.27596	0.417816	3.11722	FKBP1B
GO:0002070	epithelial cell maturation	biological_process	1	195	6	17020	0.066813	0.312128	14.547	TMEM79
GO:0036459	thiol-dependent ubiquitinyl hydrolase activity	molecular_function	1	195	58	17020	0.488023	0.570596	1.50486	LOC108635183
GO:0002735	positive regulation of myeloid dendritic cell cytokine production	biological_process	1	195	6	17020	0.066813	0.312128	14.547	DDX58
GO:0006996	organelle organization	biological_process	1	195	6	17020	0.066813	0.312128	14.547	KIF5C
GO:0007614	short-term memory	biological_process	1	195	6	17020	0.066813	0.312128	14.547	CALB1
GO:0005044	scavenger receptor activity	molecular_function	1	195	59	17020	0.493909	0.575605	1.47936	LOC102173047
GO:0014883	transition between fast and slow fiber	biological_process	1	195	6	17020	0.066813	0.312128	14.547	TNNI1
GO:0000976	transcription regulatory region sequence-specific DNA binding	molecular_function	1	195	60	17020	0.499728	0.578011	1.4547	NFE2L3
GO:0033017	sarcoplasmic reticulum membrane	cellular_component	1	195	28	17020	0.27596	0.417816	3.11722	FKBP1B
GO:0000118	histone deacetylase complex	cellular_component	1	195	30	17020	0.292483	0.432947	2.9094	LOC108634293
GO:0047485	protein N-terminus binding	molecular_function	1	195	60	17020	0.499728	0.578011	1.4547	SLA2
GO:0016064	immunoglobulin mediated immune response	biological_process	1	195	6	17020	0.066813	0.312128	14.547	IRF7
GO:0008013	beta-catenin binding	molecular_function	1	195	61	17020	0.50548	0.583412	1.43085	LOC108634293
GO:0043130	ubiquitin binding	molecular_function	1	195	61	17020	0.50548	0.583412	1.43085	LOC108634293
GO:0005771	multivesicular body	cellular_component	1	195	30	17020	0.292483	0.432947	2.9094	LOC108634293
GO:0019941	modification-dependent protein catabolic process	biological_process	1	195	6	17020	0.066813	0.312128	14.547	ISG15
GO:0021612	facial nerve structural organization	biological_process	1	195	6	17020	0.066813	0.312128	14.547	PLXNA4
GO:0004713	protein tyrosine kinase activity	molecular_function	1	195	63	17020	0.516787	0.592026	1.38543	PTK6
GO:0019900	kinase binding	molecular_function	1	195	63	17020	0.516787	0.592026	1.38543	LAPTM4B
GO:0031252	cell leading edge	cellular_component	1	195	30	17020	0.292483	0.432947	2.9094	LOC108634293
GO:0000781	chromosome, telomeric region	cellular_component	1	195	31	17020	0.300604	0.437906	2.81555	CDK2
GO:0022900	electron transport chain	biological_process	1	195	6	17020	0.066813	0.312128	14.547	NDUFA4L2
GO:0032464	positive regulation of protein homooligomerization	biological_process	1	195	6	17020	0.066813	0.312128	14.547	BCL2L11
GO:0003690	double-stranded DNA binding	molecular_function	1	195	65	17020	0.527837	0.599587	1.3428	LOC102173932
GO:0030017	sarcomere	cellular_component	1	195	33	17020	0.316567	0.449617	2.64491	FHOD3
GO:0032731	positive regulation of interleukin-1 beta production	biological_process	1	195	6	17020	0.066813	0.312128	14.547	LOC102173932
GO:0032984	protein-containing complex disassembly	biological_process	1	195	6	17020	0.066813	0.312128	14.547	LOC108634293
GO:0034380	high-density lipoprotein particle assembly	biological_process	1	195	6	17020	0.066813	0.312128	14.547	APOA4
GO:0042256	mature ribosome assembly	biological_process	1	195	6	17020	0.066813	0.312128	14.547	C1QBP
GO:0042311	vasodilation	biological_process	1	195	6	17020	0.066813	0.312128	14.547	KNG1
GO:0042420	dopamine catabolic process	biological_process	1	195	6	17020	0.066813	0.312128	14.547	LOC108634352
GO:0043122	regulation of I-kappaB kinase/NF-kappaB signaling	biological_process	1	195	6	17020	0.066813	0.312128	14.547	F2RL1
GO:0005623	cell	cellular_component	1	195	34	17020	0.324413	0.452187	2.56712	KNG1
GO:0030286	dynein complex	cellular_component	1	195	34	17020	0.324413	0.452187	2.56712	DNAH7
GO:0043242	negative regulation of protein complex disassembly	biological_process	1	195	6	17020	0.066813	0.312128	14.547	LOC108634293
GO:0043631	RNA polyadenylation	biological_process	1	195	6	17020	0.066813	0.312128	14.547	PNPT1
GO:0016235	aggresome	cellular_component	1	195	35	17020	0.332169	0.458371	2.49377	LOC108634293
GO:0043691	reverse cholesterol transport	biological_process	1	195	6	17020	0.066813	0.312128	14.547	APOA4
GO:0005089	Rho guanyl-nucleotide exchange factor activity	molecular_function	1	195	68	17020	0.543942	0.610166	1.28356	ECT2L
GO:0030670	phagocytic vesicle membrane	cellular_component	1	195	38	17020	0.354908	0.472919	2.2969	LOC108634615
GO:0046135	pyrimidine nucleoside catabolic process	biological_process	1	195	6	17020	0.066813	0.312128	14.547	DPYS
GO:0050688	regulation of defense response to virus	biological_process	1	195	6	17020	0.066813	0.312128	14.547	HERC5
GO:0050869	negative regulation of B cell activation	biological_process	1	195	6	17020	0.066813	0.312128	14.547	SLA2
GO:0051205	protein insertion into membrane	biological_process	1	195	6	17020	0.066813	0.312128	14.547	RTP4
GO:0004386	helicase activity	molecular_function	1	195	71	17020	0.559501	0.621889	1.22932	DDX58
GO:0005178	integrin binding	molecular_function	1	195	71	17020	0.559501	0.621889	1.22932	FGF1
GO:0005881	cytoplasmic microtubule	cellular_component	1	195	42	17020	0.384034	0.493823	2.07814	LOC108634293
GO:0017053	transcriptional repressor complex	cellular_component	1	195	43	17020	0.391109	0.497775	2.02982	YWHAB
GO:0060389	pathway-restricted SMAD protein phosphorylation	biological_process	1	195	6	17020	0.066813	0.312128	14.547	GDF6
GO:0060831	smoothened signaling pathway involved in dorsal/ventral neural tube patterning	biological_process	1	195	6	17020	0.066813	0.312128	14.547	TBC1D32
GO:0071218	cellular response to misfolded protein	biological_process	1	195	6	17020	0.066813	0.312128	14.547	LOC108634293
GO:1901385	regulation of voltage-gated calcium channel activity	biological_process	1	195	6	17020	0.066813	0.312128	14.547	CACNB2
GO:0000738	DNA catabolic process, exonucleolytic	biological_process	1	195	5	17020	0.0559943	0.312128	17.4564	ISG20
GO:0002862	negative regulation of inflammatory response to antigenic stimulus	biological_process	1	195	5	17020	0.0559943	0.312128	17.4564	LOC102188566
GO:0003406	retinal pigment epithelium development	biological_process	1	195	5	17020	0.0559943	0.312128	17.4564	TBC1D32
GO:0044297	cell body	cellular_component	1	195	43	17020	0.391109	0.497775	2.02982	LOC108635183
GO:0019898	extrinsic component of membrane	cellular_component	1	195	44	17020	0.398103	0.502523	1.98368	BCL2L11
GO:0006942	regulation of striated muscle contraction	biological_process	1	195	5	17020	0.0559943	0.312128	17.4564	TNNI1
GO:0005912	adherens junction	cellular_component	1	195	47	17020	0.418608	0.520484	1.85706	SHROOM1
GO:0007260	tyrosine phosphorylation of STAT protein	biological_process	1	195	5	17020	0.0559943	0.312128	17.4564	PTK6
GO:0030864	cortical actin cytoskeleton	cellular_component	1	195	47	17020	0.418608	0.520484	1.85706	SHROOM1
GO:0035091	phosphatidylinositol binding	molecular_function	1	195	79	17020	0.598457	0.653634	1.10484	SNX22
GO:0005871	kinesin complex	cellular_component	1	195	48	17020	0.425288	0.523954	1.81838	KIF5C
GO:1904115	axon cytoplasm	cellular_component	1	195	50	17020	0.438418	0.534028	1.74564	KIF5C
GO:0005840	ribosome	cellular_component	1	195	51	17020	0.444871	0.537636	1.71141	LOC102190429
GO:0009312	oligosaccharide biosynthetic process	biological_process	1	195	5	17020	0.0559943	0.312128	17.4564	B3GALT1
GO:0010870	positive regulation of receptor biosynthetic process	biological_process	1	195	5	17020	0.0559943	0.312128	17.4564	LOC108634293
GO:0010873	positive regulation of cholesterol esterification	biological_process	1	195	5	17020	0.0559943	0.312128	17.4564	APOA4
GO:0010898	positive regulation of triglyceride catabolic process	biological_process	1	195	5	17020	0.0559943	0.312128	17.4564	APOA4
GO:0022627	cytosolic small ribosomal subunit	cellular_component	1	195	51	17020	0.444871	0.537636	1.71141	LOC102190429
GO:0019852	L-ascorbic acid metabolic process	biological_process	1	195	5	17020	0.0559943	0.312128	17.4564	GSTO2
GO:0021799	cerebral cortex radially oriented cell migration	biological_process	1	195	5	17020	0.0559943	0.312128	17.4564	POU3F2
GO:0030195	negative regulation of blood coagulation	biological_process	1	195	5	17020	0.0559943	0.312128	17.4564	KNG1
GO:0005643	nuclear pore	cellular_component	1	195	52	17020	0.451251	0.542911	1.6785	LOC108634615
GO:0030175	filopodium	cellular_component	1	195	52	17020	0.451251	0.542911	1.6785	SRCIN1
GO:0033160	positive regulation of protein import into nucleus, translocation	biological_process	1	195	5	17020	0.0559943	0.312128	17.4564	TMEM173
GO:0035148	tube formation	biological_process	1	195	5	17020	0.0559943	0.312128	17.4564	BCL2L11
GO:0035308	negative regulation of protein dephosphorylation	biological_process	1	195	5	17020	0.0559943	0.312128	17.4564	YWHAB
GO:0043457	regulation of cellular respiration	biological_process	1	195	5	17020	0.0559943	0.312128	17.4564	PNPT1
GO:0046902	regulation of mitochondrial membrane permeability	biological_process	1	195	5	17020	0.0559943	0.312128	17.4564	BCL2
GO:0032588	trans-Golgi network membrane	cellular_component	1	195	52	17020	0.451251	0.542911	1.6785	TMEM79
GO:0048066	developmental pigmentation	biological_process	1	195	5	17020	0.0559943	0.312128	17.4564	BCL2L11
GO:0031234	extrinsic component of cytoplasmic side of plasma membrane	cellular_component	1	195	53	17020	0.457557	0.546837	1.64683	PTK6
GO:0005884	actin filament	cellular_component	1	195	55	17020	0.469954	0.556104	1.58695	LOC102173047
GO:0098982	GABA-ergic synapse	cellular_component	1	195	55	17020	0.469954	0.556104	1.58695	CALB1
GO:0005758	mitochondrial intermembrane space	cellular_component	1	195	60	17020	0.499728	0.578011	1.4547	PNPT1
GO:0030133	transport vesicle	cellular_component	1	195	60	17020	0.499728	0.578011	1.4547	VGF
GO:0098685	Schaffer collateral - CA1 synapse	cellular_component	1	195	63	17020	0.516787	0.592026	1.38543	CAMK2A
GO:0005776	autophagosome	cellular_component	1	195	65	17020	0.527837	0.599587	1.3428	LOC108634615
GO:0005811	lipid droplet	cellular_component	1	195	67	17020	0.538636	0.606739	1.30272	RSAD2
GO:0048515	spermatid differentiation	biological_process	1	195	5	17020	0.0559943	0.312128	17.4564	BAX
GO:0032587	ruffle membrane	cellular_component	1	195	68	17020	0.543942	0.610166	1.28356	DDX58
GO:0005604	basement membrane	cellular_component	1	195	71	17020	0.559501	0.621889	1.22932	LAMC2
GO:0016605	PML body	cellular_component	1	195	71	17020	0.559501	0.621889	1.22932	ISG20
GO:0051006	positive regulation of lipoprotein lipase activity	biological_process	1	195	5	17020	0.0559943	0.312128	17.4564	APOA4
GO:0042383	sarcolemma	cellular_component	1	195	76	17020	0.584268	0.642694	1.14845	CLCN1
GO:0031966	mitochondrial membrane	cellular_component	1	195	77	17020	0.589052	0.645323	1.13353	3BHSD
GO:0042995	cell projection	cellular_component	1	195	79	17020	0.598457	0.653634	1.10484	LAPTM4B
GO:0004843	thiol-dependent ubiquitin-specific protease activity	molecular_function	1	195	104	17020	0.699432	0.732738	0.83925	LOC108635183
GO:0022625	cytosolic large ribosomal subunit	cellular_component	1	195	80	17020	0.603079	0.658016	1.09103	LOC102181343
GO:0051220	cytoplasmic sequestering of protein	biological_process	1	195	5	17020	0.0559943	0.312128	17.4564	YWHAB
GO:0051280	negative regulation of release of sequestered calcium ion into cytosol	biological_process	1	195	5	17020	0.0559943	0.312128	17.4564	FKBP1B
GO:0051354	negative regulation of oxidoreductase activity	biological_process	1	195	5	17020	0.0559943	0.312128	17.4564	LOC108634293
GO:0004867	serine-type endopeptidase inhibitor activity	molecular_function	1	195	106	17020	0.706321	0.737854	0.823416	SERPINC1
GO:0016363	nuclear matrix	cellular_component	1	195	83	17020	0.61663	0.667397	1.05159	FIGN
GO:0051412	response to corticosterone	biological_process	1	195	5	17020	0.0559943	0.312128	17.4564	3BHSD
GO:0005777	peroxisome	cellular_component	1	195	85	17020	0.625407	0.672843	1.02685	TMEM173
GO:0005930	axoneme	cellular_component	1	195	85	17020	0.625407	0.672843	1.02685	LOC108634615
GO:0042470	melanosome	cellular_component	1	195	89	17020	0.642366	0.68834	0.980697	YWHAB
GO:0051775	response to redox state	biological_process	1	195	5	17020	0.0559943	0.312128	17.4564	FKBP1B
GO:0051788	response to misfolded protein	biological_process	1	195	5	17020	0.0559943	0.312128	17.4564	LOC108634293
GO:0004888	transmembrane signaling receptor activity	molecular_function	1	195	116	17020	0.738484	0.766204	0.752431	CD3D
GO:0031514	motile cilium	cellular_component	1	195	90	17020	0.646485	0.69138	0.969801	CATSPER2
GO:0001726	ruffle	cellular_component	1	195	95	17020	0.666383	0.70904	0.918758	PTK6
GO:0060068	vagina development	biological_process	1	195	5	17020	0.0559943	0.312128	17.4564	BAX
GO:0060335	positive regulation of interferon-gamma-mediated signaling pathway	biological_process	1	195	5	17020	0.0559943	0.312128	17.4564	NLRC5
GO:0008021	synaptic vesicle	cellular_component	1	195	96	17020	0.670226	0.711806	0.909188	BRSK1
GO:0005938	cell cortex	cellular_component	1	195	100	17020	0.685166	0.724837	0.872821	FGF1
GO:0060576	intestinal epithelial cell development	biological_process	1	195	5	17020	0.0559943	0.312128	17.4564	NKX3-2
GO:0060700	regulation of ribonuclease activity	biological_process	1	195	5	17020	0.0559943	0.312128	17.4564	LOC102186893
GO:0045296	cadherin binding	molecular_function	1	195	130	17020	0.777708	0.79997	0.6714	YWHAB
GO:0060760	positive regulation of response to cytokine stimulus	biological_process	1	195	5	17020	0.0559943	0.312128	17.4564	DDX58
GO:0031902	late endosome membrane	cellular_component	1	195	103	17020	0.695927	0.732738	0.847399	LAPTM4B
GO:0043204	perikaryon	cellular_component	1	195	103	17020	0.695927	0.732738	0.847399	LOC108634293
GO:0003729	mRNA binding	molecular_function	1	195	136	17020	0.792671	0.812261	0.64178	C1QBP
GO:0061179	negative regulation of insulin secretion involved in cellular response to glucose stimulus	biological_process	1	195	5	17020	0.0559943	0.312128	17.4564	FKBP1B
GO:0005923	bicellular tight junction	cellular_component	1	195	104	17020	0.699432	0.732738	0.83925	DDX58
GO:0000786	nucleosome	cellular_component	1	195	112	17020	0.726062	0.755497	0.779304	LOC102184572
GO:0038023	signaling receptor activity	molecular_function	1	195	141	17020	0.804371	0.821129	0.619022	TREML2
GO:0005814	centriole	cellular_component	1	195	122	17020	0.756073	0.779956	0.715427	LOC102181663
GO:0061734	parkin-mediated stimulation of mitophagy in response to mitochondrial depolarization	biological_process	1	195	5	17020	0.0559943	0.312128	17.4564	LOC108634293
GO:0070848	response to growth factor	biological_process	1	195	5	17020	0.0559943	0.312128	17.4564	LOC108634293
GO:0071042	nuclear polyadenylation-dependent mRNA catabolic process	biological_process	1	195	5	17020	0.0559943	0.312128	17.4564	PNPT1
GO:0005125	cytokine activity	molecular_function	1	195	160	17020	0.843145	0.855043	0.545513	GDF6
GO:0030027	lamellipodium	cellular_component	1	195	134	17020	0.787798	0.808806	0.651359	SRCIN1
GO:0072205	metanephric collecting duct development	biological_process	1	195	5	17020	0.0559943	0.312128	17.4564	CALB1
GO:0099509	regulation of presynaptic cytosolic calcium ion concentration	biological_process	1	195	5	17020	0.0559943	0.312128	17.4564	CALB1
GO:1901165	positive regulation of trophoblast cell migration	biological_process	1	195	5	17020	0.0559943	0.312128	17.4564	C1QBP
GO:0016323	basolateral plasma membrane	cellular_component	1	195	140	17020	0.802085	0.820349	0.623443	SLC7A8
GO:0005815	microtubule organizing center	cellular_component	1	195	160	17020	0.843145	0.855043	0.545513	FIGN
GO:0003676	nucleic acid binding	molecular_function	1	195	196	17020	0.89686	0.903566	0.445317	LOC106503154
GO:0003735	structural constituent of ribosome	molecular_function	1	195	207	17020	0.909278	0.915221	0.421652	LOC102181343
GO:0005096	GTPase activator activity	molecular_function	1	195	211	17020	0.913414	0.91767	0.413659	ARHGAP44
GO:1901687	glutathione derivative biosynthetic process	biological_process	1	195	5	17020	0.0559943	0.312128	17.4564	GSTO2
GO:2000253	positive regulation of feeding behavior	biological_process	1	195	5	17020	0.0559943	0.312128	17.4564	RXFP4
GO:0003682	chromatin binding	molecular_function	1	195	288	17020	0.964816	0.966609	0.303063	PLAC8
GO:2000271	positive regulation of fibroblast apoptotic process	biological_process	1	195	5	17020	0.0559943	0.312128	17.4564	BCL2L11
GO:0043565	sequence-specific DNA binding	molecular_function	1	195	375	17020	0.987345	0.987345	0.232752	HES4

## Sheet: TableS3
id	Term	Classification_level1	Classification_level2	ListHits	ListTotal	PopHits	PopTotal	p-value	q-value	Enrichment_score	geneID	hyperlink_only_excel
chx05168	Herpes simplex virus 1 infection	Human Diseases	Infectious disease: viral	20	98	438	8618	0.0188867	1.43437e-05	4.01547	BAX;BCL2;BST2;CASP3;DDX58;IRF7;LOC102168713;LOC102184420;LOC102186893;LOC102188077;LOC102188345;LOC102190927;LOC106503154;LOC108633323;LOC108635043;LOC108636404;TMEM173;ZNF182;ZNF584;ZNF84	chx05168
chx05200	Pathways in cancer	Human Diseases	Cancer: overview	18	98	542	8618	0.0268981	0.00274906	2.92048	ADCY1;BAX;BCL2;BCL2L11;CAMK2A;CASP3;CASP7;CDK2;FGF1;FGF18;FGF23;GNGT1;GSTO2;IL4R;KNG1;LAMC2;LOC106503993;NKX3-1	chx05200
chx04151	PI3K-Akt signaling pathway	Environmental Information Processing	Signal transduction	10	98	375	8618	0.000211227	0.0969139	2.34503	BCL2;BCL2L11;CDK2;FGF1;FGF18;FGF23;GNGT1;IL4R;LAMC2;YWHAB	chx04151
chx05169	Epstein-Barr virus infection	Human Diseases	Infectious disease: viral	10	98	213	8618	0.0190033	0.00701693	4.12858	BAX;BCL2;BCL2L11;CASP3;CD3D;CDK2;DDX58;IRF7;ISG15;LOC102186893	chx05169
chx05170	Human immunodeficiency virus 1 infection	Human Diseases	Infectious disease: viral	10	98	230	8618	0.0205184	0.00873773	3.82343	BAX;BCL2;BST2;CASP3;CD3D;GNGT1;LOC102169889;LOC102173185;LOC108636404;TMEM173	chx05170
chx05160	Hepatitis C	Human Diseases	Infectious disease: viral	8	98	159	8618	0.00916309	0.0120284	4.42459	BAX;CASP3;CDK2;DDX58;IRF7;LOC102186893;RSAD2;YWHAB	chx05160
chx05162	Measles	Human Diseases	Infectious disease: viral	8	98	143	8618	0.0118069	0.00819562	4.91965	BAX;BCL2;CASP3;CD3D;CDK2;DDX58;IRF7;LOC102186893	chx05162
chx04210	Apoptosis	Cellular Processes	Cell growth and death	7	98	151	8618	0.000270239	0.0390825	4.07663	BAX;BCL2;BCL2L11;CASP3;CASP7;PARP1;TNFSF10	chx04210
chx04621	NOD-like receptor signaling pathway	Organismal Systems	Immune system	7	98	173	8618	0.00199009	0.0598515	3.55822	BCL2;IRF7;LOC102173932;LOC102186299;LOC102186893;LOC102188566;TMEM173	chx04621
chx05161	Hepatitis B	Human Diseases	Infectious disease: viral	7	98	166	8618	0.00999112	0.0535461	3.70826	BAX;BCL2;CASP3;CDK2;DDX58;IRF7;YWHAB	chx05161
chx05163	Human cytomegalovirus infection	Human Diseases	Infectious disease: viral	7	98	239	8618	0.0138066	0.147465	2.57561	ADCY1;BAX;CASP3;GNGT1;IL10RA;IL10RB;TMEM173	chx05163
chx05164	Influenza A	Human Diseases	Infectious disease: viral	7	98	175	8618	0.0186416	0.0598515	3.51755	BAX;CASP3;DDX58;IRF7;LOC102186893;RSAD2;TNFSF10	chx05164
chx04217	Necroptosis	Cellular Processes	Cell growth and death	6	98	173	8618	0.00161165	0.121749	3.0499	BAX;BCL2;CAMK2A;PARP1;TNFSF10;ZBP1	chx04217
chx05152	Tuberculosis	Human Diseases	Infectious disease: bacterial	6	98	185	8618	0.0088355	0.147465	2.85207	BAX;BCL2;CAMK2A;CASP3;IL10RA;IL10RB	chx05152
chx05203	Viral carcinogenesis	Human Diseases	Cancer: overview	6	98	223	8618	0.0271853	0.258332	2.36607	BAX;CASP3;CDK2;IRF7;LOC102184572;YWHAB	chx05203
chx05226	Gastric cancer	Human Diseases	Cancer: specific types	6	98	155	8618	0.0475649	0.09356	3.40408	BAX;BCL2;CDK2;FGF1;FGF18;FGF23	chx05226
chx01524	Platinum drug resistance	Human Diseases	Drug resistance: antineoplastic	5	98	79	8618	7.39366e-08	0.0428975	5.56575	BAX;BCL2;CASP3;GSTO2;LOC106503993	chx01524
chx04215	Apoptosis - multiple species	Cellular Processes	Cell growth and death	5	98	35	8618	0.000434016	0.00274906	12.5627	BAX;BCL2;BCL2L11;CASP3;CASP7	chx04215
chx04725	Cholinergic synapse	Organismal Systems	Nervous system	5	98	113	8618	0.00370215	0.09356	3.8911	ACHE;ADCY1;BCL2;CAMK2A;GNGT1	chx04725
chx04750	Inflammatory mediator regulation of TRP channels	Organismal Systems	Sensory system	5	98	109	8618	0.00506379	0.09356	4.03389	ADCY1;CAMK2A;F2RL1;HTR2A;KNG1	chx04750
chx04932	Non-alcoholic fatty liver disease (NAFLD)	Human Diseases	Endocrine and metabolic disease	5	98	149	8618	0.00790157	0.188355	2.95097	BAX;BCL2L11;CASP3;CASP7;NDUFA4L2	chx04932
chx05145	Toxoplasmosis	Human Diseases	Infectious disease: parasitic	5	98	112	8618	0.00854047	0.09356	3.92584	BCL2;CASP3;IL10RA;IL10RB;LAMC2	chx05145
chx05222	Small cell lung cancer	Human Diseases	Cancer: specific types	5	98	98	8618	0.0412799	0.0755673	4.48667	BAX;BCL2;CASP3;CDK2;LAMC2	chx05222
chx04061	Viral protein interaction with cytokine and cytokine receptor	Environmental Information Processing	Signaling molecules and interaction	4	98	100	8618	3.26358e-05	0.188355	3.51755	CXCR5;IL10RA;IL10RB;TNFSF10	chx04061
chx04114	Oocyte meiosis	Cellular Processes	Cell growth and death	4	98	120	8618	4.25112e-05	0.288362	2.93129	ADCY1;CAMK2A;CDK2;YWHAB	chx04114
chx04115	p53 signaling pathway	Cellular Processes	Cell growth and death	4	98	78	8618	0.000144679	0.109073	4.50968	BAX;BCL2;CASP3;CDK2	chx04115
chx04622	RIG-I-like receptor signaling pathway	Organismal Systems	Immune system	4	98	106	8618	0.00276011	0.215704	3.31844	DDX58;IRF7;ISG15;TMEM173	chx04622
chx04623	Cytosolic DNA-sensing pathway	Organismal Systems	Immune system	4	98	63	8618	0.00347427	0.077723	5.58341	DDX58;IRF7;TMEM173;ZBP1	chx04623
chx04928	Parathyroid hormone synthesis, secretion and action	Organismal Systems	Endocrine system	4	98	107	8618	0.00560888	0.215704	3.28743	ADCY1;BCL2;FGF23;PDE4C	chx04928
chx05210	Colorectal cancer	Human Diseases	Cancer: specific types	4	98	92	8618	0.0323829	0.153099	3.82343	BAX;BCL2;BCL2L11;CASP3	chx05210
chx05218	Melanoma	Human Diseases	Cancer: specific types	4	98	71	8618	0.0333563	0.09356	4.9543	BAX;FGF1;FGF18;FGF23	chx05218
chx05014	Amyotrophic lateral sclerosis (ALS)	Human Diseases	Neurodegenerative disease	3	98	50	8618	0.00831358	0.147465	5.27633	BAX;BCL2;CASP3	chx05014
